# Supplementary material for: Free and open-source QSAR-ready workflow for automated standardization of chemical structures in support of QSAR modeling
Source: J Cheminform. 2024 Feb 20;16:19. doi: 10.1186/s13321-024-00814-3 (PMC10880251; doi:10.1186/s13321-024-00814-3)
Supplement: Supplementary file 2 — Additional file 2:S2. Rules applied in the standardization process. [file 13321_2024_814_MOESM2_ESM.txt]

$RXN

 -INDIGO- 0822231626

  1  1
$MOL

  -INDIGO-08222316262D

  4  3  0  0  0  0  0  0  0  0999 V2000
    0.0000    0.0000    0.0000 R#  0  0  0  0  0  0  0  0  0  0  0  0
    0.0000    0.0000    0.0000 N   0  0  0  1  0  0  0  0  0  0  0  0
    0.0000    0.0000    0.0000 O   0  0  0  0  0  0  0  0  0  0  0  0
    0.0000    0.0000    0.0000 O   0  0  0  0  0  0  0  0  0  0  0  0
  1  2  1  0  0  0  0
  2  3  4  0  0  0  0
  2  4  4  0  0  0  0
M  RGP  1   1   1
M  END
$MOL

  -INDIGO-08222316262D

  4  3  0  0  0  0  0  0  0  0999 V2000
    0.0000    0.0000    0.0000 O   0  0  0  0  0  0  0  0  0  0  0  0
    0.0000    0.0000    0.0000 N   0  0  0  0  0  0  0  0  0  0  0  0
    0.0000    0.0000    0.0000 R#  0  0  0  0  0  0  0  0  0  0  0  0
    0.0000    0.0000    0.0000 O   0  0  0  0  0  0  0  0  0  0  0  0
  1  2  1  0  0  0  0
  2  3  1  0  0  0  0
  2  4  2  0  0  0  0
M  CHG  2   1  -1   2   1
M  RGP  1   3   1
M  END

$RXN

 -INDIGO- 0822231626

  1  1
$MOL

  -INDIGO-08222316262D

  5  4  0  0  0  0  0  0  0  0999 V2000
    0.0000    0.0000    0.0000 H   0  0  0  0  0  0  0  0  0  0  0  0
    0.0000    0.0000    0.0000 O   0  0  0  0  0  0  0  0  0  0  0  0
    0.0000    0.0000    0.0000 N   0  0  0  0  0  0  0  0  0  0  0  0
    0.0000    0.0000    0.0000 R#  0  0  0  0  0  0  0  0  0  0  0  0
    0.0000    0.0000    0.0000 O   0  0  0  0  0  0  0  0  0  0  0  0
  1  2  1  0  0  0  0
  2  3  1  0  0  0  0
  3  4  1  0  0  0  0
  3  5  2  0  0  0  0
M  RGP  1   4   1
M  END
$MOL

  -INDIGO-08222316262D

  4  3  0  0  0  0  0  0  0  0999 V2000
    0.0000    0.0000    0.0000 O   0  0  0  0  0  0  0  0  0  0  0  0
    0.0000    0.0000    0.0000 N   0  0  0  0  0  0  0  0  0  0  0  0
    0.0000    0.0000    0.0000 R#  0  0  0  0  0  0  0  0  0  0  0  0
    0.0000    0.0000    0.0000 O   0  0  0  0  0  0  0  0  0  0  0  0
  1  2  1  0  0  0  0
  2  3  1  0  0  0  0
  2  4  2  0  0  0  0
M  CHG  2   1  -1   2   1
M  RGP  1   3   1
M  END

$RXN

 -INDIGO- 0822231626

  1  1
$MOL

  -INDIGO-08222316262D

  4  3  0  0  0  0  0  0  0  0999 V2000
    0.0000    0.0000    0.0000 R#  0  0  0  0  0  0  0  0  0  0  0  0
    0.0000    0.0000    0.0000 N   0  0  0  0  0  0  0  0  0  0  0  0
    0.0000    0.0000    0.0000 O   0  0  0  0  0  0  0  0  0  0  0  0
    0.0000    0.0000    0.0000 O   0  0  0  0  0  0  0  0  0  0  0  0
  1  2  1  0  0  0  0
  2  3  2  0  0  0  0
  2  4  2  0  0  0  0
M  RGP  1   1   1
M  END
$MOL

  -INDIGO-08222316262D

  4  3  0  0  0  0  0  0  0  0999 V2000
    0.0000    0.0000    0.0000 O   0  0  0  0  0  0  0  0  0  0  0  0
    0.0000    0.0000    0.0000 N   0  0  0  0  0  0  0  0  0  0  0  0
    0.0000    0.0000    0.0000 R#  0  0  0  0  0  0  0  0  0  0  0  0
    0.0000    0.0000    0.0000 O   0  0  0  0  0  0  0  0  0  0  0  0
  1  2  1  0  0  0  0
  2  3  1  0  0  0  0
  2  4  2  0  0  0  0
M  CHG  2   1  -1   2   1
M  RGP  1   3   1
M  END

$RXN

 -INDIGO- 0822231626

  1  1
$MOL

  -INDIGO-08222316262D

  5  4  0  0  0  0  0  0  0  0999 V2000
    0.0000    0.0000    0.0000 H   0  0  0  0  0  0  0  0  0  0  0  0
    0.0000    0.0000    0.0000 O   0  0  0  0  0  0  0  0  0  0  0  0
    0.0000    0.0000    0.0000 N   0  0  0  0  0  0  0  0  0  0  0  0
    0.0000    0.0000    0.0000 O   0  0  0  0  0  0  0  0  0  0  0  0
    0.0000    0.0000    0.0000 R#  0  0  0  0  0  0  0  0  0  0  0  0
  1  2  1  0  0  0  0
  2  3  1  0  0  0  0
  3  4  1  0  0  0  0
  3  5  1  0  0  0  0
M  RGP  1   5   1
M  END
$MOL

  -INDIGO-08222316262D

  4  3  0  0  0  0  0  0  0  0999 V2000
    0.0000    0.0000    0.0000 O   0  0  0  0  0  0  0  0  0  0  0  0
    0.0000    0.0000    0.0000 N   0  0  0  0  0  0  0  0  0  0  0  0
    0.0000    0.0000    0.0000 R#  0  0  0  0  0  0  0  0  0  0  0  0
    0.0000    0.0000    0.0000 O   0  0  0  0  0  0  0  0  0  0  0  0
  1  2  1  0  0  0  0
  2  3  1  0  0  0  0
  2  4  2  0  0  0  0
M  CHG  2   1  -1   2   1
M  RGP  1   3   1
M  END

$RXN

 -INDIGO- 0822231626

  1  1
$MOL

  -INDIGO-08222316262D

  5  4  0  0  0  0  0  0  0  0999 V2000
    0.0000    0.0000    0.0000 H   0  0  0  0  0  0  0  0  0  0  0  0
    0.0000    0.0000    0.0000 N   0  0  0  0  0  6  0  0  0  0  0  0
    0.0000    0.0000    0.0000 R#  0  0  0  0  0  0  0  0  0  0  0  0
    0.0000    0.0000    0.0000 O   0  0  0  0  0  0  0  0  0  0  0  0
    0.0000    0.0000    0.0000 O   0  0  0  0  0  0  0  0  0  0  0  0
  1  2  1  0  0  0  0
  2  3  1  0  0  0  0
  2  4  2  0  0  0  0
  2  5  2  0  0  0  0
M  RGP  1   3   1
M  END
$MOL

  -INDIGO-08222316262D

  4  3  0  0  0  0  0  0  0  0999 V2000
    0.0000    0.0000    0.0000 O   0  0  0  0  0  0  0  0  0  0  0  0
    0.0000    0.0000    0.0000 N   0  0  0  0  0  0  0  0  0  0  0  0
    0.0000    0.0000    0.0000 R#  0  0  0  0  0  0  0  0  0  0  0  0
    0.0000    0.0000    0.0000 O   0  0  0  0  0  0  0  0  0  0  0  0
  1  2  1  0  0  0  0
  2  3  1  0  0  0  0
  2  4  2  0  0  0  0
M  CHG  2   1  -1   2   1
M  RGP  1   3   1
M  END

$RXN

      Mrv2115  082220231626

  1  1
$MOL

  Mrv2115 08222316262D          

  8  7  0  0  0  0            999 V2000
   -4.1250    0.8545    0.0000 C   0  0  0  0  0  0  0  0  0  0  0  0
   -3.2705    0.9134    0.0000 N   0  0  0  0  0  0  0  0  0  0  0  0
   -4.5857    1.5389    0.0000 R#  0  0  0  0  0  0  0  0  0  0  0  0
   -4.4874    0.1133    0.0000 C   0  0  0  0  0  0  0  0  0  0  0  0
   -5.3104    0.0566    0.0000 R#  0  0  0  0  0  0  0  0  0  0  0  0
   -2.8098    0.2290    0.0000 R#  0  0  0  0  0  0  0  0  0  0  0  0
   -4.0268   -0.5711    0.0000 R#  0  0  0  0  0  0  0  0  0  0  0  0
   -2.9081    1.6546    0.0000 H   0  0  0  0  0  0  0  0  0  0  0  0
  1  2  1  0  0  0  0
  1  3  1  0  0  0  0
  1  4  2  0  0  0  0
  4  5  1  0  0  0  0
  2  6  1  0  0  0  0
  4  7  1  0  0  0  0
  2  8  1  0  0  0  0
M  RGP  4   3   1   5   2   6   3   7   4
M  END
$MOL

  Mrv2115 08222316262D          

  7  6  0  0  0  0            999 V2000
    2.9464    0.8250    0.0000 N   0  0  0  0  0  0  0  0  0  0  0  0
    3.7714    0.8250    0.0000 C   0  0  0  0  0  0  0  0  0  0  0  0
    4.1839    0.1105    0.0000 R#  0  0  0  0  0  0  0  0  0  0  0  0
    4.1839    1.5395    0.0000 C   0  0  0  0  0  0  0  0  0  0  0  0
    5.0089    1.5395    0.0000 R#  0  0  0  0  0  0  0  0  0  0  0  0
    2.5339    1.5395    0.0000 R#  0  0  0  0  0  0  0  0  0  0  0  0
    3.7714    2.2540    0.0000 R#  0  0  0  0  0  0  0  0  0  0  0  0
  1  2  2  0  0  0  0
  2  3  1  0  0  0  0
  2  4  1  0  0  0  0
  4  5  1  0  0  0  0
  1  6  1  0  0  0  0
  4  7  1  0  0  0  0
M  RGP  4   3   1   5   2   6   3   7   4
M  END

$RXN

      Mrv2115  082220231626

  1  1
$MOL

  Mrv2115 08222316262D          

  7  6  0  0  0  0            999 V2000
   -1.6525   -0.0447    0.0000 N   0  0  0  0  0  0  0  0  0  0  0  0
   -0.8275   -0.0447    0.0000 N   0  0  0  0  0  0  0  0  0  0  0  0
   -2.0650    0.6698    0.0000 C   0  0  0  0  0  0  0  0  0  0  0  0
   -0.4150   -0.7591    0.0000 R#  0  0  0  0  0  0  0  0  0  0  0  0
   -2.8900    0.6698    0.0000 R#  0  0  0  0  0  0  0  0  0  0  0  0
   -1.6525    1.3843    0.0000 R#  0  0  0  0  0  0  0  0  0  0  0  0
   -0.4150    0.6698    0.0000 H   0  0  0  0  0  0  0  0  0  0  0  0
  1  2  1  0  0  0  0
  1  3  2  0  0  0  0
  2  4  1  0  0  0  0
  3  5  1  0  0  0  0
  3  6  1  0  0  0  0
  2  7  1  0  0  0  0
M  RGP  3   4   3   5   1   6   2
M  END
$MOL

  Mrv2115 08222316262D          

  6  5  0  0  0  0            999 V2000
    8.5379   -0.4911    0.0000 R#  0  0  0  0  0  0  0  0  0  0  0  0
    6.8879    0.9378    0.0000 C   0  0  0  0  0  0  0  0  0  0  0  0
    8.1254    0.2234    0.0000 N   0  0  0  0  0  0  0  0  0  0  0  0
    7.3004    0.2234    0.0000 N   0  0  0  0  0  0  0  0  0  0  0  0
    6.0629    0.9378    0.0000 R#  0  0  0  0  0  0  0  0  0  0  0  0
    7.3004    1.6523    0.0000 R#  0  0  0  0  0  0  0  0  0  0  0  0
  3  1  1  0  0  0  0
  4  2  1  0  0  0  0
  4  3  2  0  0  0  0
  2  5  1  0  0  0  0
  2  6  1  0  0  0  0
M  RGP  3   1   3   5   1   6   2
M  END

$RXN

      Mrv2115  082220231626

  1  1
$MOL

  Mrv2115 08222316262D          

  7  6  0  0  0  0            999 V2000
   -0.2954    1.5234    0.0000 R#  0  0  0  0  0  0  0  0  0  0  0  0
   -0.2954    0.6984    0.0000 C   0  0  0  0  0  0  0  0  0  0  0  0
    0.4191   -0.5391    0.0000 R#  0  0  0  0  0  0  0  0  0  0  0  0
    0.4191    0.2859    0.0000 C   0  0  0  0  0  0  0  0  0  0  0  0
    1.1336    0.6984    0.0000 O   0  0  0  0  0  0  0  0  0  0  0  0
   -1.0098    0.2859    0.0000 R#  0  0  0  0  0  0  0  0  0  0  0  0
    1.8480    0.2859    0.0000 H   0  0  0  0  0  0  0  0  0  0  0  0
  2  1  1  0  0  0  0
  4  2  2  0  0  0  0
  3  4  1  0  0  0  0
  4  5  1  0  0  0  0
  2  6  1  0  0  0  0
  5  7  1  0  0  0  0
M  RGP  3   1   1   3   3   6   2
M  END
$MOL

  Mrv2115 08222316262D          

  6  5  0  0  0  0            999 V2000
    7.4571    0.4662    0.0000 O   0  0  0  0  0  0  0  0  0  0  0  0
    6.7426    0.0537    0.0000 C   0  0  0  0  0  0  0  0  0  0  0  0
    6.7426   -0.7713    0.0000 R#  0  0  0  0  0  0  0  0  0  0  0  0
    6.0281    0.4662    0.0000 C   0  0  0  0  0  0  0  0  0  0  0  0
    5.3136    0.0537    0.0000 R#  0  0  0  0  0  0  0  0  0  0  0  0
    6.0281    1.2912    0.0000 R#  0  0  0  0  0  0  0  0  0  0  0  0
  2  1  2  0  0  0  0
  3  2  1  0  0  0  0
  2  4  1  0  0  0  0
  4  5  1  0  0  0  0
  4  6  1  0  0  0  0
M  RGP  3   3   3   5   2   6   1
M  END

$RXN

      Mrv2115  082220231626

  1  1
$MOL

  Mrv2115 08222316262D          

  4  3  0  0  0  0            999 V2000
   -4.1250    0.8545    0.0000 C   0  0  0  0  0  0  0  0  0  0  0  0
   -3.2705    0.9134    0.0000 O   0  0  0  0  0  0  0  0  0  0  0  0
   -4.5857    1.5389    0.0000 R#  0  0  0  0  0  0  0  0  0  0  0  0
   -2.8098    0.2290    0.0000 H   0  0  0  0  0  0  0  0  0  0  0  0
  1  2  1  0  0  0  0
  1  3  3  0  0  0  0
  2  4  1  0  0  0  0
M  RGP  1   3   1
M  END
$MOL

  Mrv2115 08222316262D          

  3  2  0  0  0  0            999 V2000
    2.9464    0.8250    0.0000 O   0  0  0  0  0  0  0  0  0  0  0  0
    3.7714    0.8250    0.0000 C   0  0  0  0  0  0  0  0  0  0  0  0
    4.1839    0.1105    0.0000 R#  0  0  0  0  0  0  0  0  0  0  0  0
  1  2  2  0  0  0  0
  2  3  2  0  0  0  0
M  RGP  1   3   1
M  END

$RXN

      Mrv2115  082220231626

  1  1
$MOL

  Mrv2115 08222316262D          

  8  7  0  0  0  0            999 V2000
   -3.8009    0.9502    0.0000 O   0  0  0  0  0  0  0  0  0  0  0  0
   -4.2134    1.6647    0.0000 C   0  0  0  0  0  0  0  0  0  0  0  0
   -3.6300    2.2481    0.0000 O   0  0  0  0  0  0  0  0  0  0  0  0
   -5.0384    1.6647    0.0000 C   0  0  0  0  0  0  0  0  0  0  0  0
   -5.6218    2.2481    0.0000 O   0  0  0  0  0  0  0  0  0  0  0  0
   -5.8634    1.6647    0.0000 R#  0  0  0  0  0  0  0  0  0  0  0  0
   -4.2134    0.2357    0.0000 H   0  0  0  0  0  0  0  0  0  0  0  0
   -3.8435    3.0450    0.0000 H   0  0  0  0  0  0  0  0  0  0  0  0
  1  2  1  0  0  0  0
  2  3  1  0  0  0  0
  2  4  1  0  0  0  0
  4  5  2  0  0  0  0
  4  6  1  0  0  0  0
  1  7  1  0  0  0  0
  3  8  1  0  0  0  0
M  RGP  1   6   1
M  END
$MOL

  Mrv2115 08222316262D          

  6  5  0  0  0  0            999 V2000
    3.9983    0.9678    0.0000 O   0  0  0  0  0  0  0  0  0  0  0  0
    4.4589    0.2834    0.0000 C   0  0  0  0  0  0  0  0  0  0  0  0
    5.0423    0.8668    0.0000 O   0  0  0  0  0  0  0  0  0  0  0  0
    4.0464   -0.4311    0.0000 C   0  0  0  0  0  0  0  0  0  0  0  0
    4.4589   -1.1455    0.0000 R#  0  0  0  0  0  0  0  0  0  0  0  0
    3.2214   -0.4311    0.0000 O   0  0  0  0  0  0  0  0  0  0  0  0
  1  2  1  0  0  0  0
  2  3  2  0  0  0  0
  2  4  1  0  0  0  0
  4  5  1  0  0  0  0
  4  6  1  0  0  0  0
M  RGP  1   5   1
M  END

$RXN

      Mrv2115  082220231626

  1  1
$MOL

  Mrv2115 08222316262D          

  4  3  0  0  0  0            999 V2000
   -2.4964    0.9429    0.0000 N   0  5  0  0  0  0  0  0  0  0  0  0
   -1.7839    0.5305    0.0000 N   0  3  0  0  0  0  0  0  0  0  0  0
   -1.0661    0.9429    0.0000 N   0  0  0  0  0  0  0  0  0  0  0  0
   -2.7091    1.7400    0.0000 R#  0  0  0  0  0  0  0  0  0  0  0  0
  1  2  1  0  0  0  0
  2  3  3  0  0  0  0
  1  4  1  0  0  0  0
M  CHG  2   1  -1   2   1
M  RGP  1   4   1
M  END
$MOL

  Mrv2115 08222316262D          

  4  3  0  0  0  0            999 V2000
    2.7697    0.8839    0.0000 N   0  0  0  0  0  0  0  0  0  0  0  0
    3.4821    0.4714    0.0000 N   0  3  0  0  0  0  0  0  0  0  0  0
    4.2000    0.8839    0.0000 N   0  5  0  0  0  0  0  0  0  0  0  0
    2.0547    0.4723    0.0000 R#  0  0  0  0  0  0  0  0  0  0  0  0
  1  2  2  0  0  0  0
  2  3  2  0  0  0  0
  1  4  1  0  0  0  0
M  CHG  2   2   1   3  -1
M  RGP  1   4   1
M  END

$RXN

      Mrv2115  082220231626

  1  1
$MOL

  Mrv2115 08222316262D          

 15 15  0  0  0  0            999 V2000
   -3.2196    0.4125    0.0000 H   0  0  0  0  0  0  0  0  0  0  0  0
   -3.9321    0.8250    0.0000 C   0  0  0  0  0  0  0  0  0  0  0  0
   -4.6500    1.2375    0.0000 C   0  0  0  0  0  0  0  0  0  0  0  0
   -5.3625    0.8250    0.0000 C   0  0  0  0  0  0  0  0  0  0  0  0
   -4.6500    2.0625    0.0000 O   0  0  0  0  0  0  0  0  0  0  0  0
   -3.9321    0.0000    0.0000 C   0  0  0  0  0  0  0  0  0  0  0  0
   -4.6500   -0.4125    0.0000 C   0  0  0  0  0  0  0  0  0  0  0  0
   -3.2196   -0.4125    0.0000 N   0  0  0  0  0  0  0  0  0  0  0  0
   -2.5071    0.0000    0.0000 C   0  0  0  0  0  0  0  0  0  0  0  0
   -1.7893   -0.4125    0.0000 C   0  0  0  0  0  0  0  0  0  0  0  0
   -2.5071    0.8250    0.0000 C   0  0  0  0  0  0  0  0  0  0  0  0
   -1.7893    1.2375    0.0000 C   0  0  0  0  0  0  0  0  0  0  0  0
   -3.2196    1.2375    0.0000 C   0  0  0  0  0  0  0  0  0  0  0  0
   -3.2196    2.0625    0.0000 C   0  0  0  0  0  0  0  0  0  0  0  0
   -3.9321    1.6500    0.0000 C   0  0  0  0  0  0  0  0  0  0  0  0
  1  2  1  0  0  0  0
  2  3  1  0  0  0  0
  3  4  1  0  0  0  0
  3  5  2  0  0  0  0
  2  6  1  0  0  0  0
  6  7  1  0  0  0  0
  6  8  2  0  0  0  0
  8  9  1  0  0  0  0
  9 10  1  0  0  0  0
  9 11  2  0  0  0  0
 11 12  1  0  0  0  0
 11 13  1  0  0  0  0
  2 13  1  0  0  0  0
 13 14  1  0  0  0  0
 13 15  1  0  0  0  0
A    4
AH
A    7
AH
A   10
AH
A   12
AH
A   14
AH
A   15
AH
M  END
$MOL

  Mrv2115 08222316262D          

 15 15  0  0  0  0            999 V2000
    4.7625   -1.3018    0.0000 H   0  0  0  0  0  0  0  0  0  0  0  0
    4.7625   -0.4768    0.0000 N   0  0  0  0  0  0  0  0  0  0  0  0
    5.4804   -0.0643    0.0000 C   0  0  0  0  0  0  0  0  0  0  0  0
    6.1929   -0.4768    0.0000 C   0  0  0  0  0  0  0  0  0  0  0  0
    5.4804    0.7607    0.0000 C   0  0  0  0  0  0  0  0  0  0  0  0
    6.1929    1.1732    0.0000 C   0  0  0  0  0  0  0  0  0  0  0  0
    4.7625    1.1732    0.0000 C   0  0  0  0  0  0  0  0  0  0  0  0
    4.0500    1.5857    0.0000 C   0  0  0  0  0  0  0  0  0  0  0  0
    4.7625    1.9982    0.0000 C   0  0  0  0  0  0  0  0  0  0  0  0
    4.0500    0.7607    0.0000 C   0  0  0  0  0  0  0  0  0  0  0  0
    3.3375    1.1732    0.0000 C   0  0  0  0  0  0  0  0  0  0  0  0
    2.6196    0.7607    0.0000 C   0  0  0  0  0  0  0  0  0  0  0  0
    3.3375    1.9982    0.0000 O   0  0  0  0  0  0  0  0  0  0  0  0
    4.0500   -0.0643    0.0000 C   0  0  0  0  0  0  0  0  0  0  0  0
    3.3375   -0.4768    0.0000 C   0  0  0  0  0  0  0  0  0  0  0  0
  1  2  1  0  0  0  0
  2  3  1  0  0  0  0
  3  4  1  0  0  0  0
  3  5  2  0  0  0  0
  5  6  1  0  0  0  0
  5  7  1  0  0  0  0
  7  8  1  0  0  0  0
  7  9  1  0  0  0  0
  7 10  1  0  0  0  0
 10 11  1  0  0  0  0
 11 12  1  0  0  0  0
 11 13  2  0  0  0  0
 10 14  2  0  0  0  0
  2 14  1  0  0  0  0
 14 15  1  0  0  0  0
A    4
AH
A    6
AH
A    8
AH
A    9
AH
A   12
AH
A   15
AH
M  END

$RXN

      Mrv2115  082220231626

  1  1
$MOL

  Mrv2115 08222316262D          

  6  5  0  0  0  0            999 V2000
   -4.5093    0.7999    0.0000 R#  0  0  0  0  0  0  0  0  0  0  0  0
   -4.5093   -0.0269    0.0000 C   0  0  0  0  0  0  0  0  0  0  0  0
   -5.2233    0.3865    0.0000 H   0  0  0  0  0  0  0  0  0  0  0  0
   -5.2233   -0.4402    0.0000 R#  0  0  0  0  0  0  0  0  0  0  0  0
   -3.7953   -0.4402    0.0000 N   0  0  0  0  0  0  0  0  0  0  0  0
   -3.0760   -0.0269    0.0000 O   0  0  0  0  0  0  0  0  0  0  0  0
  1  2  1  0  0  0  0
  2  3  1  0  0  0  0
  2  4  1  0  0  0  0
  2  5  1  0  0  0  0
  5  6  2  0  0  0  0
M  RGP  2   1   2   4   1
M  END
$MOL

  Mrv2115 08222316262D          

  6  5  0  0  0  0            999 V2000
    1.3314    0.7516    0.0000 R#  0  0  0  0  0  0  0  0  0  0  0  0
    1.3314   -0.0752    0.0000 C   0  0  0  0  0  0  0  0  0  0  0  0
    0.6174   -0.4885    0.0000 R#  0  0  0  0  0  0  0  0  0  0  0  0
    2.0506   -0.4885    0.0000 N   0  0  0  0  0  0  0  0  0  0  0  0
    2.7646   -0.0752    0.0000 O   0  0  0  0  0  0  0  0  0  0  0  0
    3.4786   -0.4885    0.0000 H   0  0  0  0  0  0  0  0  0  0  0  0
  1  2  1  0  0  0  0
  2  3  1  0  0  0  0
  2  4  2  0  0  0  0
  4  5  1  0  0  0  0
  5  6  1  0  0  0  0
M  RGP  2   1   2   3   1
M  END

$RXN

      Mrv2115  082220231626

  1  1
$MOL

  Mrv2115 08222316262D          

  8  7  0  0  0  0            999 V2000
   -3.0000   -0.5786    0.0000 H   0  0  0  0  0  0  0  0  0  0  0  0
   -2.2018   -0.7875    0.0000 O   0  0  0  0  0  0  0  0  0  0  0  0
   -1.6232   -0.2036    0.0000 S   0  0  0  0  0  0  0  0  0  0  0  0
   -0.7982   -0.2036    0.0000 N   0  0  0  0  0  0  0  0  0  0  0  0
   -2.0357    0.5089    0.0000 O   0  0  0  0  0  0  0  0  0  0  0  0
   -1.2107   -0.9214    0.0000 O   0  0  0  0  0  0  0  0  0  0  0  0
   -1.6232   -1.6339    0.0000 H   0  0  0  0  0  0  0  0  0  0  0  0
   -0.3857    0.5109    0.0000 R#  0  0  0  0  0  0  0  0  0  0  0  0
  1  2  1  0  0  0  0
  2  3  1  0  0  0  0
  3  4  2  0  0  0  0
  3  5  2  0  0  0  0
  3  6  1  0  0  0  0
  6  7  1  0  0  0  0
  4  8  1  0  0  0  0
M  RGP  1   8   1
M  END
$MOL

  Mrv2115 08222316262D          

  7  6  0  0  0  0            999 V2000
    3.7554   -1.9446    0.0000 H   0  0  0  0  0  0  0  0  0  0  0  0
    4.1679   -1.2268    0.0000 O   0  0  0  0  0  0  0  0  0  0  0  0
    3.7554   -0.5143    0.0000 S   0  0  0  0  0  0  0  0  0  0  0  0
    4.5804   -0.5143    0.0000 N   0  0  0  0  0  0  0  0  0  0  0  0
    3.1714   -1.0982    0.0000 O   0  0  0  0  0  0  0  0  0  0  0  0
    3.3429    0.1982    0.0000 O   0  0  0  0  0  0  0  0  0  0  0  0
    4.9929    0.2002    0.0000 R#  0  0  0  0  0  0  0  0  0  0  0  0
  1  2  1  0  0  0  0
  2  3  1  0  0  0  0
  3  4  1  0  0  0  0
  3  5  2  0  0  0  0
  3  6  2  0  0  0  0
  4  7  2  0  0  0  0
M  RGP  1   7   1
M  END

$RXN

      Mrv2115  082220231626

  1  1
$MOL

  Mrv2115 08222316262D          

  5  4  0  0  0  0            999 V2000
   -2.9092    0.2304    0.0000 H   0  0  0  0  0  0  0  0  0  0  0  0
   -2.4966    0.9430    0.0000 N   0  0  0  0  0  0  0  0  0  0  0  0
   -1.7841    0.5305    0.0000 N   0  3  0  0  0  0  0  0  0  0  0  0
   -1.0662    0.9430    0.0000 N   0  0  0  0  0  0  0  0  0  0  0  0
   -2.7093    1.7402    0.0000 R#  0  0  0  0  0  0  0  0  0  0  0  0
  1  2  1  0  0  0  0
  2  3  1  0  0  0  0
  3  4  3  0  0  0  0
  2  5  1  0  0  0  0
M  CHG  1   3   1
M  RGP  1   5   1
M  END
$MOL

  Mrv2115 08222316262D          

  4  3  0  0  0  0            999 V2000
    2.7699    0.8840    0.0000 N   0  0  0  0  0  0  0  0  0  0  0  0
    3.4824    0.4714    0.0000 N   0  0  0  0  0  0  0  0  0  0  0  0
    4.2004    0.8840    0.0000 N   0  0  0  0  0  0  0  0  0  0  0  0
    2.0549    0.4723    0.0000 R#  0  0  0  0  0  0  0  0  0  0  0  0
  1  2  2  0  0  0  0
  2  3  3  0  0  0  0
  1  4  1  0  0  0  0
M  RGP  1   4   1
M  END

$RXN

      Mrv2115  082220231626

  1  1
$MOL

  Mrv2115 08222316262D          

  5  4  0  0  0  0            999 V2000
   -0.3536    0.5305    0.0000 H   0  0  0  0  0  0  0  0  0  0  0  0
   -1.0662    0.9430    0.0000 N   0  0  0  0  0  0  0  0  0  0  0  0
   -1.7841    0.5305    0.0000 N   0  3  0  0  0  0  0  0  0  0  0  0
   -2.4966    0.9430    0.0000 N   0  0  0  0  0  0  0  0  0  0  0  0
   -3.2117    0.5313    0.0000 R#  0  0  0  0  0  0  0  0  0  0  0  0
  1  2  1  0  0  0  0
  2  3  2  0  0  0  0
  3  4  2  0  0  0  0
  4  5  1  0  0  0  0
M  CHG  1   3   1
M  RGP  1   5   1
M  END
$MOL

  Mrv2115 08222316262D          

  4  3  0  0  0  0            999 V2000
    2.7699    0.8840    0.0000 N   0  0  0  0  0  0  0  0  0  0  0  0
    3.4824    0.4714    0.0000 N   0  0  0  0  0  0  0  0  0  0  0  0
    4.2004    0.8840    0.0000 N   0  0  0  0  0  0  0  0  0  0  0  0
    2.0549    0.4723    0.0000 R#  0  0  0  0  0  0  0  0  0  0  0  0
  1  2  2  0  0  0  0
  2  3  3  0  0  0  0
  1  4  1  0  0  0  0
M  RGP  1   4   1
M  END

$RXN

      Mrv2115  082220231626

  1  1
$MOL

  Mrv2115 08222316262D          

  6  5  0  0  0  0            999 V2000
   -2.9089    0.2304    0.0000 H   0  0  0  0  0  0  0  0  0  0  0  0
   -2.4964    0.9429    0.0000 N   0  0  0  0  0  0  0  0  0  0  0  0
   -2.7090    1.7400    0.0000 H   0  0  0  0  0  0  0  0  0  0  0  0
   -3.2109    1.3554    0.0000 R#  0  0  0  0  0  0  0  0  0  0  0  0
   -2.2829    1.7397    0.0000 R#  0  0  0  0  0  0  0  0  0  0  0  0
   -1.6995    0.7293    0.0000 R#  0  0  0  0  0  0  0  0  0  0  0  0
  1  2  1  0  0  0  0
  2  3  1  0  0  0  0
  2  4  1  0  0  0  0
  2  5  1  0  0  0  0
  2  6  1  0  0  0  0
M  RGP  3   4   1   5   3   6   2
M  END
$MOL

  Mrv2115 08222316262D          

  4  3  0  0  0  0            999 V2000
    3.2411    0.8250    0.0000 N   0  0  0  0  0  0  0  0  0  0  0  0
    4.0661    0.8250    0.0000 R#  0  0  0  0  0  0  0  0  0  0  0  0
    2.8286    1.5395    0.0000 R#  0  0  0  0  0  0  0  0  0  0  0  0
    2.8286    0.1105    0.0000 R#  0  0  0  0  0  0  0  0  0  0  0  0
  1  2  1  0  0  0  0
  1  3  1  0  0  0  0
  1  4  1  0  0  0  0
M  RGP  3   2   3   3   1   4   2
M  END

$RXN

      Mrv2115  082220231626

  1  1
$MOL

  Mrv2115 08222316262D          

  5  4  0  0  0  0            999 V2000
   -2.9089    0.2304    0.0000 H   0  0  0  0  0  0  0  0  0  0  0  0
   -2.4964    0.9429    0.0000 N   0  0  0  0  0  0  0  0  0  0  0  0
   -2.7090    1.7400    0.0000 H   0  0  0  0  0  0  0  0  0  0  0  0
   -3.2109    1.3554    0.0000 R#  0  0  0  0  0  0  0  0  0  0  0  0
   -1.6995    0.7293    0.0000 R#  0  0  0  0  0  0  0  0  0  0  0  0
  1  2  1  0  0  0  0
  2  3  1  0  0  0  0
  2  4  1  0  0  0  0
  2  5  2  0  0  0  0
M  RGP  2   4   1   5   2
M  END
$MOL

  Mrv2115 08222316262D          

  3  2  0  0  0  0            999 V2000
    3.2411    0.8250    0.0000 N   0  0  0  0  0  0  0  0  0  0  0  0
    2.8286    1.5395    0.0000 R#  0  0  0  0  0  0  0  0  0  0  0  0
    2.8286    0.1105    0.0000 R#  0  0  0  0  0  0  0  0  0  0  0  0
  1  2  1  0  0  0  0
  1  3  2  0  0  0  0
M  RGP  2   2   1   3   2
M  END

$RXN

      Mrv2115  082220231626

  1  1
$MOL

  Mrv2115 08222316262D          

  4  3  0  0  0  0            999 V2000
   -0.3536    0.5304    0.0000 H   0  0  0  0  0  0  0  0  0  0  0  0
   -1.0661    0.9429    0.0000 N   0  5  0  0  0  0  0  0  0  0  0  0
   -1.7839    0.5304    0.0000 N   0  3  0  0  0  0  0  0  0  0  0  0
   -2.4992    0.1193    0.0000 R#  0  0  0  0  0  0  0  0  0  0  0  0
  1  2  1  0  0  0  0
  2  3  3  0  0  0  0
  3  4  1  0  0  0  0
M  CHG  2   2  -1   3   1
M  RGP  1   4   1
M  END
$MOL

  Mrv2115 08222316262D          

  3  2  0  0  0  0            999 V2000
    3.4821    0.4714    0.0000 N   0  0  0  0  0  0  0  0  0  0  0  0
    4.2000    0.8839    0.0000 N   0  0  0  0  0  0  0  0  0  0  0  0
    2.6853    0.6850    0.0000 R#  0  0  0  0  0  0  0  0  0  0  0  0
  1  2  2  0  0  0  0
  1  3  1  0  0  0  0
M  RGP  1   3   1
M  END

$RXN

      Mrv2115  082220231626

  1  1
$MOL

  Mrv2115 08222316262D          

  3  2  0  0  0  0            999 V2000
   -2.4964    0.9429    0.0000 C   0  0  0  0  0  0  0  0  0  0  0  0
   -2.4954    1.7679    0.0000 R#  0  0  0  0  0  0  0  0  0  0  0  0
   -3.2114    0.5313    0.0000 R#  0  0  0  0  0  0  0  0  0  0  0  0
  1  2  1  0  0  0  0
  1  3  1  0  0  0  0
M  RAD  1   1   1
M  RGP  2   2   1   3   2
M  END
$MOL

  Mrv2115 08222316262D          

  3  2  0  0  0  0            999 V2000
    3.3530    1.4673    0.0000 C   0  0  0  0  0  0  0  0  0  0  0  0
    4.1499    1.2538    0.0000 R#  0  0  0  0  0  0  0  0  0  0  0  0
    3.1394    2.2642    0.0000 R#  0  0  0  0  0  0  0  0  0  0  0  0
  1  2  1  0  0  0  0
  1  3  1  0  0  0  0
M  RGP  2   2   1   3   2
M  END

$RXN

      Mrv2115  082220231626

  1  1
$MOL

  Mrv2115 08222316262D          

  2  1  0  0  0  0            999 V2000
   -2.4964    0.9429    0.0000 C   0  0  0  0  0  0  0  0  0  0  0  0
   -2.4954    1.7679    0.0000 R#  0  0  0  0  0  0  0  0  0  0  0  0
  1  2  2  0  0  0  0
M  RAD  1   1   1
M  RGP  1   2   1
M  END
$MOL

  Mrv2115 08222316262D          

  2  1  0  0  0  0            999 V2000
    3.3530    1.4673    0.0000 C   0  0  0  0  0  0  0  0  0  0  0  0
    4.1499    1.2538    0.0000 R#  0  0  0  0  0  0  0  0  0  0  0  0
  1  2  2  0  0  0  0
M  RGP  1   2   1
M  END

$RXN

      Mrv2115  082220231626

  1  1
$MOL

  Mrv2115 08222316262D          

  2  1  0  0  0  0            999 V2000
   -2.4964    0.9429    0.0000 O   0  0  0  0  0  0  0  0  0  0  0  0
   -2.4954    1.7679    0.0000 R#  0  0  0  0  0  0  0  0  0  0  0  0
  1  2  1  0  0  0  0
M  RAD  1   1   2
M  RGP  1   2   1
M  END
$MOL

  Mrv2115 08222316262D          

  3  2  0  0  0  0            999 V2000
    3.3530    1.4673    0.0000 O   0  0  0  0  0  0  0  0  0  0  0  0
    4.1499    1.2538    0.0000 R#  0  0  0  0  0  0  0  0  0  0  0  0
    2.7696    2.0507    0.0000 H   0  0  0  0  0  0  0  0  0  0  0  0
  1  2  1  0  0  0  0
  1  3  1  0  0  0  0
M  RGP  1   2   1
M  END

$RXN

      Mrv2115  082220231626

  1  1
$MOL

  Mrv2115 08222316262D          

  2  1  0  0  0  0            999 V2000
   -2.4964    0.9429    0.0000 Se  0  0  0  0  0  0  0  0  0  0  0  0
   -2.4954    1.7679    0.0000 R#  0  0  0  0  0  0  0  0  0  0  0  0
  1  2  1  0  0  0  0
M  RAD  1   1   2
M  RGP  1   2   1
M  END
$MOL

  Mrv2115 08222316262D          

  3  2  0  0  0  0            999 V2000
    3.3530    1.4673    0.0000 Se  0  0  0  0  0  0  0  0  0  0  0  0
    4.1499    1.2538    0.0000 R#  0  0  0  0  0  0  0  0  0  0  0  0
    2.7696    2.0507    0.0000 H   0  0  0  0  0  0  0  0  0  0  0  0
  1  2  1  0  0  0  0
  1  3  1  0  0  0  0
M  RGP  1   2   1
M  END

$RXN

      Mrv2115  082220231626

  1  1
$MOL

  Mrv2115 08222316262D          

  4  3  0  0  0  0            999 V2000
   -2.4964    0.9429    0.0000 C   0  0  0  0  0  0  0  0  0  0  0  0
   -2.4954    1.7679    0.0000 R#  0  0  0  0  0  0  0  0  0  0  0  0
   -3.2114    0.5313    0.0000 R#  0  0  0  0  0  0  0  0  0  0  0  0
   -1.7819    0.5304    0.0000 R#  0  0  0  0  0  0  0  0  0  0  0  0
  1  2  1  0  0  0  0
  1  3  1  0  0  0  0
  1  4  1  0  0  0  0
M  RAD  1   1   2
M  RGP  3   2   1   3   2   4   3
M  END
$MOL

  Mrv2115 08222316262D          

  4  3  0  0  0  0            999 V2000
    3.3530    1.4673    0.0000 C   0  0  0  0  0  0  0  0  0  0  0  0
    4.1499    1.2538    0.0000 R#  0  0  0  0  0  0  0  0  0  0  0  0
    3.1394    2.2642    0.0000 R#  0  0  0  0  0  0  0  0  0  0  0  0
    2.7697    0.8839    0.0000 R#  0  0  0  0  0  0  0  0  0  0  0  0
  1  2  1  0  0  0  0
  1  3  1  0  0  0  0
  1  4  1  0  0  0  0
M  RGP  3   2   1   3   2   4   3
M  END

$RXN

      Mrv2115  082220231626

  1  1
$MOL

  Mrv2115 08222316262D          

  4  3  0  0  0  0            999 V2000
   -2.4964    0.9429    0.0000 Si  0  0  0  0  0  0  0  0  0  0  0  0
   -2.4954    1.7679    0.0000 R#  0  0  0  0  0  0  0  0  0  0  0  0
   -3.2114    0.5313    0.0000 R#  0  0  0  0  0  0  0  0  0  0  0  0
   -1.7819    0.5304    0.0000 R#  0  0  0  0  0  0  0  0  0  0  0  0
  1  2  1  0  0  0  0
  1  3  1  0  0  0  0
  1  4  1  0  0  0  0
M  RAD  1   1   2
M  RGP  3   2   1   3   2   4   3
M  END
$MOL

  Mrv2115 08222316262D          

  4  3  0  0  0  0            999 V2000
    3.3530    1.4673    0.0000 Si  0  0  0  0  0  0  0  0  0  0  0  0
    4.1499    1.2538    0.0000 R#  0  0  0  0  0  0  0  0  0  0  0  0
    3.1394    2.2642    0.0000 R#  0  0  0  0  0  0  0  0  0  0  0  0
    2.7697    0.8839    0.0000 R#  0  0  0  0  0  0  0  0  0  0  0  0
  1  2  1  0  0  0  0
  1  3  1  0  0  0  0
  1  4  1  0  0  0  0
M  RGP  3   2   1   3   2   4   3
M  END

$RXN

      Mrv2115  082220231626

  1  1
$MOL

  Mrv2115 08222316262D          

  2  1  0  0  0  0            999 V2000
    0.8250    0.0000    0.0000 C   0  0  0  0  0  0  0  0  0  0  0  0
    0.0000    0.0000    0.0000 R#  0  0  0  0  0  0  0  0  0  0  0  0
  1  2  2  0  0  0  0
M  RAD  1   1   3
M  RGP  1   2   1
M  END
$MOL

  Mrv2115 08222316262D          

  2  1  0  0  0  0            999 V2000
    4.9500   -0.1179    0.0000 C   0  0  0  0  0  0  0  0  0  0  0  0
    5.7750   -0.1179    0.0000 R#  0  0  0  0  0  0  0  0  0  0  0  0
  1  2  2  0  0  0  0
M  RGP  1   2   1
M  END

$RXN

      Mrv2115  082220231626

  1  1
$MOL

  Mrv2115 08222316262D          

  3  2  0  0  0  0            999 V2000
   -0.3621    1.0523    0.0000 R#  0  0  0  0  0  0  0  0  0  0  0  0
    0.0504    0.3378    0.0000 S   0  0  0  0  0  0  0  0  0  0  0  0
    1.0082    0.2170    0.0000 R#  0  0  0  0  0  0  0  0  0  0  0  0
  2  1  6  0  0  0  0
  3  2  6  0  0  0  0
M  RAD  1   2   2
M  RGP  2   1   1   3   2
M  END
$MOL

  Mrv2115 08222316262D          

  3  2  0  0  0  0            999 V2000
    5.8164    0.8916    0.0000 R#  0  0  0  0  0  0  0  0  0  0  0  0
    6.2289    0.1771    0.0000 S   0  0  0  0  0  0  0  0  0  0  0  0
    7.1868    0.0563    0.0000 R#  0  0  0  0  0  0  0  0  0  0  0  0
  2  1  1  0  0  0  0
  3  2  1  0  0  0  0
M  RGP  2   1   1   3   2
M  END

$RXN

      Mrv2115  082220231626

  1  1
$MOL

  Mrv2115 08222316262D          

  4  3  0  0  0  0            999 V2000
   -4.1250    0.8545    0.0000 C   0  0  0  0  0  0  0  0  0  0  0  0
   -3.2705    0.9134    0.0000 O   0  5  0  0  0  0  0  0  0  0  0  0
   -4.5857    1.5389    0.0000 R#  0  0  0  0  0  0  0  0  0  0  0  0
   -4.4874    0.1133    0.0000 R#  0  0  0  0  0  0  0  0  0  0  0  0
  1  2  1  0  0  0  0
  1  3  4  0  0  0  0
  1  4  4  0  0  0  0
M  CHG  1   2  -1
M  RGP  2   3   1   4   2
M  END
$MOL

  Mrv2115 08222316262D          

  4  3  0  0  0  0            999 V2000
    2.9464    0.8250    0.0000 O   0  0  0  0  0  0  0  0  0  0  0  0
    3.7714    0.8250    0.0000 C   0  0  0  0  0  0  0  0  0  0  0  0
    4.1839    0.1105    0.0000 R#  0  0  0  0  0  0  0  0  0  0  0  0
    4.1839    1.5395    0.0000 R#  0  0  0  0  0  0  0  0  0  0  0  0
  1  2  1  0  0  0  0
  2  3  4  0  0  0  0
  2  4  4  0  0  0  0
M  RGP  2   3   1   4   2
M  END

$RXN

      Mrv2115  082220231626

  1  1
$MOL

  Mrv2115 08222316262D          

  4  3  0  0  0  0            999 V2000
   -4.1250    0.8545    0.0000 C   0  0  0  0  0  0  0  0  0  0  0  0
   -3.2705    0.9134    0.0000 O   0  5  0  0  0  0  0  0  0  0  0  0
   -4.5857    1.5389    0.0000 R#  0  0  0  0  0  0  0  0  0  0  0  0
   -4.4874    0.1133    0.0000 R#  0  0  0  0  0  0  0  0  0  0  0  0
  1  2  1  0  0  0  0
  1  3  1  0  0  0  0
  1  4  2  0  0  0  0
M  CHG  1   2  -1
M  RGP  2   3   1   4   2
M  END
$MOL

  Mrv2115 08222316262D          

  4  3  0  0  0  0            999 V2000
    2.9464    0.8250    0.0000 O   0  0  0  0  0  0  0  0  0  0  0  0
    3.7714    0.8250    0.0000 C   0  0  0  0  0  0  0  0  0  0  0  0
    4.1839    0.1105    0.0000 R#  0  0  0  0  0  0  0  0  0  0  0  0
    4.1839    1.5395    0.0000 R#  0  0  0  0  0  0  0  0  0  0  0  0
  1  2  1  0  0  0  0
  2  3  1  0  0  0  0
  2  4  2  0  0  0  0
M  RGP  2   3   1   4   2
M  END

$RXN

      Mrv2115  082220231626

  1  1
$MOL

  Mrv2115 08222316262D          

  5  4  0  0  0  0            999 V2000
   -3.3983    0.7142    0.0000 S   0  0  0  0  0  0  0  0  0  0  0  0
   -2.5856    0.7142    0.0000 O   0  5  0  0  0  0  0  0  0  0  0  0
   -3.4140    1.5570    0.0000 O   0  0  0  0  0  0  0  0  0  0  0  0
   -3.3810   -0.1270    0.0000 O   0  0  0  0  0  0  0  0  0  0  0  0
   -4.2417    0.7142    0.0000 R#  0  0  0  0  0  0  0  0  0  0  0  0
  1  2  1  0  0  0  0
  1  3  2  0  0  0  0
  1  4  2  0  0  0  0
  1  5  1  0  0  0  0
M  CHG  1   2  -1
M  RGP  1   5   1
M  END
$MOL

  Mrv2115 08222316262D          

  5  4  0  0  0  0            999 V2000
    2.4625    0.6895    0.0000 O   0  0  0  0  0  0  0  0  0  0  0  0
    3.1520    0.6895    0.0000 S   0  0  0  0  0  0  0  0  0  0  0  0
    3.9893    0.6833    0.0000 O   0  0  0  0  0  0  0  0  0  0  0  0
    3.1767    1.4344    0.0000 O   0  0  0  0  0  0  0  0  0  0  0  0
    3.1520    0.0000    0.0000 R#  0  0  0  0  0  0  0  0  0  0  0  0
  1  2  1  0  0  0  0
  2  3  2  0  0  0  0
  2  4  2  0  0  0  0
  2  5  1  0  0  0  0
M  RGP  1   5   1
M  END

$RXN

      Mrv2115  082220231626

  1  1
$MOL

  Mrv2115 08222316262D          

  4  3  0  0  0  0            999 V2000
   -2.1509    0.7955    0.0000 C   0  0  0  0  0  0  0  0  0  0  0  0
   -1.3259    0.7955    0.0000 O   0  5  0  0  0  0  0  0  0  0  0  0
   -2.5634    1.5100    0.0000 R#  0  0  0  0  0  0  0  0  0  0  0  0
   -2.5634    0.0811    0.0000 O   0  0  0  0  0  0  0  0  0  0  0  0
  1  2  1  0  0  0  0
  1  3  1  0  0  0  0
  1  4  2  0  0  0  0
M  CHG  1   2  -1
M  RGP  1   3   1
M  END
$MOL

  Mrv2115 08222316262D          

  4  3  0  0  0  0            999 V2000
    3.8893    0.8545    0.0000 C   0  0  0  0  0  0  0  0  0  0  0  0
    4.7143    0.8545    0.0000 O   0  0  0  0  0  0  0  0  0  0  0  0
    3.4768    1.5689    0.0000 R#  0  0  0  0  0  0  0  0  0  0  0  0
    3.4768    0.1400    0.0000 O   0  0  0  0  0  0  0  0  0  0  0  0
  1  2  1  0  0  0  0
  1  3  1  0  0  0  0
  1  4  2  0  0  0  0
M  RGP  1   3   1
M  END

$RXN

      Mrv2115  082220231626

  1  1
$MOL

  Mrv2115 08222316262D          

  5  4  0  0  0  0            999 V2000
   -3.3983    0.7142    0.0000 P   0  0  0  0  0  0  0  0  0  0  0  0
   -2.5856    0.7142    0.0000 O   0  5  0  0  0  0  0  0  0  0  0  0
   -3.4140    1.5570    0.0000 O   0  0  0  0  0  0  0  0  0  0  0  0
   -3.3810   -0.1270    0.0000 O   0  0  0  0  0  0  0  0  0  0  0  0
   -4.2417    0.7142    0.0000 R#  0  0  0  0  0  0  0  0  0  0  0  0
  1  2  1  0  0  0  0
  1  3  2  0  0  0  0
  1  4  1  0  0  0  0
  1  5  1  0  0  0  0
M  CHG  1   2  -1
M  RGP  1   5   1
M  END
$MOL

  Mrv2115 08222316262D          

  5  4  0  0  0  0            999 V2000
    2.4625    0.6895    0.0000 O   0  0  0  0  0  0  0  0  0  0  0  0
    3.1520    0.6895    0.0000 P   0  0  0  0  0  0  0  0  0  0  0  0
    3.9893    0.6833    0.0000 O   0  0  0  0  0  0  0  0  0  0  0  0
    3.1767    1.4344    0.0000 O   0  0  0  0  0  0  0  0  0  0  0  0
    3.1520    0.0000    0.0000 R#  0  0  0  0  0  0  0  0  0  0  0  0
  1  2  1  0  0  0  0
  2  3  1  0  0  0  0
  2  4  2  0  0  0  0
  2  5  1  0  0  0  0
M  RGP  1   5   1
M  END

$RXN

      Mrv2115  082220231626

  1  1
$MOL

  Mrv2115 08222316262D          

  2  1  0  0  0  0            999 V2000
   -3.6579    0.7688    0.0000 R#  0  0  0  0  0  0  0  0  0  0  0  0
   -4.5657    0.7688    0.0000 O   0  3  0  0  0  0  0  0  0  0  0  0
  1  2  3  0  0  0  0
M  CHG  1   2   1
M  RGP  1   1   1
M  END
$MOL

  Mrv2115 08222316262D          

  2  1  0  0  0  0            999 V2000
    3.3928    0.7422    0.0000 O   0  0  0  0  0  0  0  0  0  0  0  0
    3.3928    0.0000    0.0000 R#  0  0  0  0  0  0  0  0  0  0  0  0
  1  2  2  0  0  0  0
M  RGP  1   2   1
M  END

$RXN

      Mrv2115  082220231626

  1  1
$MOL

  Mrv2115 08222316262D          

  3  2  0  0  0  0            999 V2000
   -3.3983    0.7142    0.0000 C   0  0  0  0  0  0  0  0  0  0  0  0
   -4.2417    0.7142    0.0000 O   0  5  0  0  0  0  0  0  0  0  0  0
   -2.9858   -0.0003    0.0000 R#  0  0  0  0  0  0  0  0  0  0  0  0
  1  2  1  0  0  0  0
  1  3  1  0  0  0  0
M  CHG  1   2  -1
M  RGP  1   3   1
M  END
$MOL

  Mrv2115 08222316262D          

  3  2  0  0  0  0            999 V2000
    3.1520    0.6895    0.0000 O   0  0  0  0  0  0  0  0  0  0  0  0
    3.1520    0.0000    0.0000 C   0  0  0  0  0  0  0  0  0  0  0  0
    2.4376   -0.4125    0.0000 R#  0  0  0  0  0  0  0  0  0  0  0  0
  1  2  1  0  0  0  0
  2  3  1  0  0  0  0
M  RGP  1   3   1
M  END

$RXN

      Mrv2115  082220231626

  1  1
$MOL

  Mrv2115 08222316262D          

  4  3  0  0  0  0            999 V2000
   -3.3983    0.7142    0.0000 C   0  0  0  0  0  0  0  0  0  0  0  0
   -4.2417    0.7142    0.0000 O   0  5  0  0  0  0  0  0  0  0  0  0
   -2.9858   -0.0003    0.0000 R#  0  0  0  0  0  0  0  0  0  0  0  0
   -2.9858    1.4286    0.0000 R#  0  0  0  0  0  0  0  0  0  0  0  0
  1  2  1  0  0  0  0
  1  3  1  0  0  0  0
  1  4  1  0  0  0  0
M  CHG  1   2  -1
M  RGP  2   3   1   4   2
M  END
$MOL

  Mrv2115 08222316262D          

  4  3  0  0  0  0            999 V2000
    3.1520    0.6895    0.0000 O   0  0  0  0  0  0  0  0  0  0  0  0
    3.1520    0.0000    0.0000 C   0  0  0  0  0  0  0  0  0  0  0  0
    2.4376   -0.4125    0.0000 R#  0  0  0  0  0  0  0  0  0  0  0  0
    3.8665   -0.4125    0.0000 R#  0  0  0  0  0  0  0  0  0  0  0  0
  1  2  1  0  0  0  0
  2  3  1  0  0  0  0
  2  4  1  0  0  0  0
M  RGP  2   3   1   4   2
M  END

$RXN

      Mrv2115  082220231626

  1  1
$MOL

  Mrv2115 08222316262D          

  5  4  0  0  0  0            999 V2000
   -3.3983    0.7142    0.0000 S   0  0  0  0  0  0  0  0  0  0  0  0
   -2.5856    0.7142    0.0000 O   0  5  0  0  0  0  0  0  0  0  0  0
   -3.4140    1.5570    0.0000 R#  0  0  0  0  0  0  0  0  0  0  0  0
   -3.3810   -0.1270    0.0000 R#  0  0  0  0  0  0  0  0  0  0  0  0
   -4.2417    0.7142    0.0000 R#  0  0  0  0  0  0  0  0  0  0  0  0
  1  2  1  0  0  0  0
  1  3  1  0  0  0  0
  1  4  1  0  0  0  0
  1  5  1  0  0  0  0
M  CHG  1   2  -1
M  RGP  3   3   2   4   3   5   1
M  END
$MOL

  Mrv2115 08222316262D          

  5  4  0  0  0  0            999 V2000
    2.4625    0.6895    0.0000 R#  0  0  0  0  0  0  0  0  0  0  0  0
    3.1520    0.6895    0.0000 S   0  0  0  0  0  0  0  0  0  0  0  0
    3.9893    0.6833    0.0000 O   0  0  0  0  0  0  0  0  0  0  0  0
    3.1767    1.4344    0.0000 R#  0  0  0  0  0  0  0  0  0  0  0  0
    3.1520    0.0000    0.0000 R#  0  0  0  0  0  0  0  0  0  0  0  0
  1  2  1  0  0  0  0
  2  3  1  0  0  0  0
  2  4  1  0  0  0  0
  2  5  1  0  0  0  0
M  RGP  3   1   1   4   2   5   3
M  END

$RXN

      Mrv2115  082220231626

  1  1
$MOL

  Mrv2115 08222316262D          

  5  4  0  0  0  0            999 V2000
   -3.3983    0.7142    0.0000 P   0  0  0  0  0  0  0  0  0  0  0  0
   -2.5856    0.7142    0.0000 O   0  5  0  0  0  0  0  0  0  0  0  0
   -3.4140    1.5570    0.0000 O   0  0  0  0  0  0  0  0  0  0  0  0
   -3.3810   -0.1270    0.0000 O   0  5  0  0  0  0  0  0  0  0  0  0
   -4.2417    0.7142    0.0000 R#  0  0  0  0  0  0  0  0  0  0  0  0
  1  2  1  0  0  0  0
  1  3  2  0  0  0  0
  1  4  1  0  0  0  0
  1  5  1  0  0  0  0
M  CHG  2   2  -1   4  -1
M  RGP  1   5   1
M  END
$MOL

  Mrv2115 08222316262D          

  5  4  0  0  0  0            999 V2000
    2.4625    0.6895    0.0000 O   0  0  0  0  0  0  0  0  0  0  0  0
    3.1520    0.6895    0.0000 P   0  0  0  0  0  0  0  0  0  0  0  0
    3.9893    0.6833    0.0000 O   0  0  0  0  0  0  0  0  0  0  0  0
    3.1767    1.4344    0.0000 O   0  0  0  0  0  0  0  0  0  0  0  0
    3.1520    0.0000    0.0000 R#  0  0  0  0  0  0  0  0  0  0  0  0
  1  2  1  0  0  0  0
  2  3  1  0  0  0  0
  2  4  2  0  0  0  0
  2  5  1  0  0  0  0
M  RGP  1   5   1
M  END

$RXN

      Mrv2115  082220231626

  1  1
$MOL

  Mrv2115 08222316262D          

  2  1  0  0  0  0            999 V2000
   -4.8027    0.5598    0.0000 R#  0  0  0  0  0  0  0  0  0  0  0  0
   -4.0882    0.9723    0.0000 Cl  0  5  0  0  0  0  0  0  0  0  0  0
  1  2  1  0  0  0  0
M  CHG  1   2  -1
M  RGP  1   1   1
M  END
$MOL

  Mrv2115 08222316262D          

  2  1  0  0  0  0            999 V2000
    2.1804    0.4125    0.0000 R#  0  0  0  0  0  0  0  0  0  0  0  0
    2.8948    0.8250    0.0000 Cl  0  0  0  0  0  0  0  0  0  0  0  0
  1  2  1  0  0  0  0
M  RGP  1   1   1
M  END

$RXN

      Mrv2115  082220231626

  1  1
$MOL

  Mrv2115 08222316262D          

  3  2  0  0  0  0            999 V2000
   -3.3983    0.7142    0.0000 C   0  5  0  0  0  0  0  0  0  0  0  0
   -4.2417    0.7142    0.0000 R#  0  0  0  0  0  0  0  0  0  0  0  0
   -2.9858   -0.0003    0.0000 R#  0  0  0  0  0  0  0  0  0  0  0  0
  1  2  4  0  0  0  0
  1  3  1  0  0  0  0
M  CHG  1   1  -1
M  RGP  2   2   1   3   2
M  END
$MOL

  Mrv2115 08222316262D          

  3  2  0  0  0  0            999 V2000
    3.1520    0.6895    0.0000 C   0  0  0  0  0  0  0  0  0  0  0  0
    3.1520    0.0000    0.0000 R#  0  0  0  0  0  0  0  0  0  0  0  0
    3.8665    1.1020    0.0000 R#  0  0  0  0  0  0  0  0  0  0  0  0
  1  2  4  0  0  0  0
  1  3  1  0  0  0  0
M  RGP  2   2   1   3   2
M  END

$RXN

      Mrv2115  082220231626

  1  1
$MOL

  Mrv2115 08222316262D          

  2  1  0  0  0  0            999 V2000
   -3.6579    0.7688    0.0000 C   0  5  0  0  0  0  0  0  0  0  0  0
   -4.5657    0.7688    0.0000 R#  0  0  0  0  0  0  0  0  0  0  0  0
  1  2  1  0  0  0  0
M  CHG  1   1  -1
M  RGP  1   2   1
M  END
$MOL

  Mrv2115 08222316262D          

  2  1  0  0  0  0            999 V2000
    3.3928    0.7422    0.0000 C   0  0  0  0  0  0  0  0  0  0  0  0
    3.3928    0.0000    0.0000 R#  0  0  0  0  0  0  0  0  0  0  0  0
  1  2  1  0  0  0  0
M  RGP  1   2   1
M  END

$RXN

      Mrv2115  082220231626

  1  1
$MOL

  Mrv2115 08222316262D          

  2  1  0  0  0  0            999 V2000
   -3.6579    0.7688    0.0000 C   0  5  0  0  0  0  0  0  0  0  0  0
   -4.5657    0.7688    0.0000 R#  0  0  0  0  0  0  0  0  0  0  0  0
  1  2  2  0  0  0  0
M  CHG  1   1  -1
M  RGP  1   2   1
M  END
$MOL

  Mrv2115 08222316262D          

  2  1  0  0  0  0            999 V2000
    3.3928    0.7422    0.0000 C   0  0  0  0  0  0  0  0  0  0  0  0
    3.3928    0.0000    0.0000 R#  0  0  0  0  0  0  0  0  0  0  0  0
  1  2  2  0  0  0  0
M  RGP  1   2   1
M  END

$RXN

      Mrv2115  082220231626

  1  1
$MOL

  Mrv2115 08222316262D          

  2  1  0  0  0  0            999 V2000
   -3.6579    0.7688    0.0000 C   0  5  0  0  0  0  0  0  0  0  0  0
   -4.5657    0.7688    0.0000 R#  0  0  0  0  0  0  0  0  0  0  0  0
  1  2  3  0  0  0  0
M  CHG  1   1  -1
M  RGP  1   2   1
M  END
$MOL

  Mrv2115 08222316262D          

  2  1  0  0  0  0            999 V2000
    3.3928    0.7422    0.0000 C   0  0  0  0  0  0  0  0  0  0  0  0
    3.3928    0.0000    0.0000 R#  0  0  0  0  0  0  0  0  0  0  0  0
  1  2  3  0  0  0  0
M  RGP  1   2   1
M  END

$RXN

      Mrv2115  082220231626

  1  1
$MOL

  Mrv2115 08222316262D          

  3  2  0  0  0  0            999 V2000
   -3.3983    0.7142    0.0000 C   0  5  0  0  0  0  0  0  0  0  0  0
   -4.2417    0.7142    0.0000 R#  0  0  0  0  0  0  0  0  0  0  0  0
   -2.9858   -0.0003    0.0000 R#  0  0  0  0  0  0  0  0  0  0  0  0
  1  2  1  0  0  0  0
  1  3  1  0  0  0  0
M  CHG  1   1  -1
M  RGP  2   2   1   3   2
M  END
$MOL

  Mrv2115 08222316262D          

  3  2  0  0  0  0            999 V2000
    3.1520    0.6895    0.0000 C   0  0  0  0  0  0  0  0  0  0  0  0
    3.1520    0.0000    0.0000 R#  0  0  0  0  0  0  0  0  0  0  0  0
    3.8665    1.1020    0.0000 R#  0  0  0  0  0  0  0  0  0  0  0  0
  1  2  1  0  0  0  0
  1  3  1  0  0  0  0
M  RGP  2   2   1   3   2
M  END

$RXN

      Mrv2115  082220231626

  1  1
$MOL

  Mrv2115 08222316262D          

  4  3  0  0  0  0            999 V2000
   -3.3983    0.7142    0.0000 C   0  5  0  0  0  0  0  0  0  0  0  0
   -4.2417    0.7142    0.0000 R#  0  0  0  0  0  0  0  0  0  0  0  0
   -2.9858   -0.0003    0.0000 R#  0  0  0  0  0  0  0  0  0  0  0  0
   -2.9858    1.4286    0.0000 R#  0  0  0  0  0  0  0  0  0  0  0  0
  1  2  1  0  0  0  0
  1  3  1  0  0  0  0
  1  4  1  0  0  0  0
M  CHG  1   1  -1
M  RGP  3   2   1   3   2   4   3
M  END
$MOL

  Mrv2115 08222316262D          

  4  3  0  0  0  0            999 V2000
    3.1520    0.6895    0.0000 C   0  0  0  0  0  0  0  0  0  0  0  0
    3.1520    0.0000    0.0000 R#  0  0  0  0  0  0  0  0  0  0  0  0
    3.8665    1.1020    0.0000 R#  0  0  0  0  0  0  0  0  0  0  0  0
    2.4376    1.1020    0.0000 R#  0  0  0  0  0  0  0  0  0  0  0  0
  1  2  1  0  0  0  0
  1  3  1  0  0  0  0
  1  4  1  0  0  0  0
M  RGP  3   2   1   3   2   4   3
M  END

$RXN

      Mrv2115  082220231626

  1  1
$MOL

  Mrv2115 08222316262D          

  3  2  0  0  0  0            999 V2000
   -3.3983    0.7142    0.0000 C   0  5  0  0  0  0  0  0  0  0  0  0
   -4.2417    0.7142    0.0000 R#  0  0  0  0  0  0  0  0  0  0  0  0
   -2.9858   -0.0003    0.0000 R#  0  0  0  0  0  0  0  0  0  0  0  0
  1  2  2  0  0  0  0
  1  3  1  0  0  0  0
M  CHG  1   1  -1
M  RGP  2   2   1   3   2
M  END
$MOL

  Mrv2115 08222316262D          

  3  2  0  0  0  0            999 V2000
    3.1520    0.6895    0.0000 C   0  0  0  0  0  0  0  0  0  0  0  0
    3.1520    0.0000    0.0000 R#  0  0  0  0  0  0  0  0  0  0  0  0
    3.8665    1.1020    0.0000 R#  0  0  0  0  0  0  0  0  0  0  0  0
  1  2  2  0  0  0  0
  1  3  1  0  0  0  0
M  RGP  2   2   1   3   2
M  END

$RXN

      Mrv2115  082220231626

  1  1
$MOL

  Mrv2115 08222316262D          

  4  3  0  0  0  0            999 V2000
   -2.4964    0.9429    0.0000 R#  0  0  0  0  0  0  0  0  0  0  0  0
   -1.7839    0.5304    0.0000 N   0  3  0  0  0  0  0  0  0  0  0  0
   -1.0661    0.9429    0.0000 R#  0  0  0  0  0  0  0  0  0  0  0  0
   -1.7853   -0.2946    0.0000 H   0  0  0  0  0  0  0  0  0  0  0  0
  1  2  4  0  0  0  0
  2  3  4  0  0  0  0
  2  4  1  0  0  0  0
M  CHG  1   2   1
M  RGP  2   1   1   3   2
M  END
$MOL

  Mrv2115 08222316262D          

  3  2  0  0  0  0            999 V2000
    2.7696    0.8839    0.0000 R#  0  0  0  0  0  0  0  0  0  0  0  0
    3.4821    0.4714    0.0000 N   0  0  0  0  0  0  0  0  0  0  0  0
    4.2000    0.8839    0.0000 R#  0  0  0  0  0  0  0  0  0  0  0  0
  1  2  4  0  0  0  0
  2  3  4  0  0  0  0
M  RGP  2   1   1   3   2
M  END

$RXN

      Mrv2115  082220231626

  1  1
$MOL

  Mrv2115 08222316262D          

  5  4  0  0  0  0            999 V2000
   -2.4964    0.9429    0.0000 R#  0  0  0  0  0  0  0  0  0  0  0  0
   -1.7839    0.5304    0.0000 N   0  3  0  0  0  0  0  0  0  0  0  0
   -1.0661    0.9429    0.0000 R#  0  0  0  0  0  0  0  0  0  0  0  0
   -1.7853   -0.2946    0.0000 R#  0  0  0  0  0  0  0  0  0  0  0  0
   -1.7826    1.3554    0.0000 H   0  0  0  0  0  0  0  0  0  0  0  0
  1  2  1  0  0  0  0
  2  3  1  0  0  0  0
  2  4  1  0  0  0  0
  2  5  1  0  0  0  0
M  CHG  1   2   1
M  RGP  3   1   1   3   2   4   3
M  END
$MOL

  Mrv2115 08222316262D          

  4  3  0  0  0  0            999 V2000
    2.7696    0.8839    0.0000 R#  0  0  0  0  0  0  0  0  0  0  0  0
    3.4821    0.4714    0.0000 N   0  0  0  0  0  0  0  0  0  0  0  0
    4.2000    0.8839    0.0000 R#  0  0  0  0  0  0  0  0  0  0  0  0
    3.4808   -0.3536    0.0000 R#  0  0  0  0  0  0  0  0  0  0  0  0
  1  2  1  0  0  0  0
  2  3  1  0  0  0  0
  2  4  1  0  0  0  0
M  RGP  3   1   1   3   2   4   3
M  END

$RXN

      Mrv2115  082220231626

  1  1
$MOL

  Mrv2115 08222316262D          

  3  2  0  0  0  0            999 V2000
   -2.4946    0.9422    0.0000 R#  0  0  0  0  0  0  0  0  0  0  0  0
   -1.7826    0.5300    0.0000 N   0  5  0  0  0  0  0  0  0  0  0  0
   -1.0653    0.9422    0.0000 R#  0  0  0  0  0  0  0  0  0  0  0  0
  1  2  1  0  0  0  0
  2  3  1  0  0  0  0
M  CHG  1   2  -1
M  RGP  2   1   1   3   2
M  END
$MOL

  Mrv2115 08222316262D          

  3  2  0  0  0  0            999 V2000
    2.7676    0.8833    0.0000 R#  0  0  0  0  0  0  0  0  0  0  0  0
    3.4796    0.4711    0.0000 N   0  0  0  0  0  0  0  0  0  0  0  0
    4.1970    0.8833    0.0000 R#  0  0  0  0  0  0  0  0  0  0  0  0
  1  2  1  0  0  0  0
  2  3  1  0  0  0  0
M  RGP  2   1   1   3   2
M  END

$RXN

      Mrv2115  082220231626

  1  1
$MOL

  Mrv2115 08222316262D          

  4  3  0  0  0  0            999 V2000
   -2.4964    0.9429    0.0000 R#  0  0  0  0  0  0  0  0  0  0  0  0
   -1.7839    0.5304    0.0000 N   0  3  0  0  0  0  0  0  0  0  0  0
   -1.0661    0.9429    0.0000 R#  0  0  0  0  0  0  0  0  0  0  0  0
   -1.7853   -0.2946    0.0000 H   0  0  0  0  0  0  0  0  0  0  0  0
  1  2  2  0  0  0  0
  2  3  1  0  0  0  0
  2  4  1  0  0  0  0
M  CHG  1   2   1
M  RGP  2   1   1   3   2
M  END
$MOL

  Mrv2115 08222316262D          

  3  2  0  0  0  0            999 V2000
    2.7696    0.8839    0.0000 R#  0  0  0  0  0  0  0  0  0  0  0  0
    3.4821    0.4714    0.0000 N   0  0  0  0  0  0  0  0  0  0  0  0
    4.2000    0.8839    0.0000 R#  0  0  0  0  0  0  0  0  0  0  0  0
  1  2  2  0  0  0  0
  2  3  1  0  0  0  0
M  RGP  2   1   1   3   2
M  END

$RXN

      Mrv2115  082220231626

  1  1
$MOL

  Mrv2115 08222316262D          

  4  3  0  0  0  0            999 V2000
   -2.4964    0.9429    0.0000 R#  0  0  0  0  0  0  0  0  0  0  0  0
   -1.7839    0.5304    0.0000 N   0  0  0  0  0  0  0  0  0  0  0  0
   -1.0661    0.9429    0.0000 R#  0  0  0  0  0  0  0  0  0  0  0  0
   -1.7853   -0.2946    0.0000 O   0  5  0  0  0  0  0  0  0  0  0  0
  1  2  1  0  0  0  0
  2  3  1  0  0  0  0
  2  4  1  0  0  0  0
M  CHG  1   4  -1
M  RGP  2   1   1   3   2
M  END
$MOL

  Mrv2115 08222316262D          

  4  3  0  0  0  0            999 V2000
    2.7696    0.8839    0.0000 R#  0  0  0  0  0  0  0  0  0  0  0  0
    3.4821    0.4714    0.0000 N   0  0  0  0  0  0  0  0  0  0  0  0
    4.2000    0.8839    0.0000 R#  0  0  0  0  0  0  0  0  0  0  0  0
    3.4808   -0.3536    0.0000 O   0  0  0  0  0  0  0  0  0  0  0  0
  1  2  1  0  0  0  0
  2  3  1  0  0  0  0
  2  4  1  0  0  0  0
M  RGP  2   1   1   3   2
M  END

$RXN

      Mrv2115  082220231626

  1  1
$MOL

  Mrv2115 08222316262D          

  4  3  0  0  0  0            999 V2000
   -2.4964    0.9429    0.0000 R#  0  0  0  0  0  0  0  0  0  0  0  0
   -1.7839    0.5304    0.0000 N   0  3  0  0  0  0  0  0  0  0  0  0
   -1.0661    0.9429    0.0000 R#  0  0  0  0  0  0  0  0  0  0  0  0
   -1.7853   -0.2946    0.0000 H   0  0  0  0  0  0  0  0  0  0  0  0
  1  2  4  0  0  0  0
  2  3  4  0  0  0  0
  2  4  1  0  0  0  0
M  CHG  1   2   1
M  RGP  2   1   1   3   2
M  END
$MOL

  Mrv2115 08222316262D          

  3  2  0  0  0  0            999 V2000
    2.7696    0.8839    0.0000 R#  0  0  0  0  0  0  0  0  0  0  0  0
    3.4821    0.4714    0.0000 N   0  0  0  0  0  0  0  0  0  0  0  0
    4.2000    0.8839    0.0000 R#  0  0  0  0  0  0  0  0  0  0  0  0
  1  2  4  0  0  0  0
  2  3  4  0  0  0  0
M  RGP  2   1   1   3   2
M  END

$RXN

      Mrv2115  082220231626

  1  1
$MOL

  Mrv2115 08222316262D          

  2  1  0  0  0  0            999 V2000
   -2.5016    0.9449    0.0000 R#  0  0  0  0  0  0  0  0  0  0  0  0
   -1.7876    0.5315    0.0000 N   0  5  0  0  0  0  0  0  0  0  0  0
  1  2  2  0  0  0  0
M  CHG  1   2  -1
M  RGP  1   1   1
M  END
$MOL

  Mrv2115 08222316262D          

  2  1  0  0  0  0            999 V2000
    2.7753    0.8857    0.0000 R#  0  0  0  0  0  0  0  0  0  0  0  0
    3.4893    0.4724    0.0000 N   0  0  0  0  0  0  0  0  0  0  0  0
  1  2  2  0  0  0  0
M  RGP  1   1   1
M  END

$RXN

      Mrv2115  082220231626

  1  1
$MOL

  Mrv2115 08222316262D          

  3  2  0  0  0  0            999 V2000
   -2.4946    0.9422    0.0000 R#  0  0  0  0  0  0  0  0  0  0  0  0
   -1.7826    0.5300    0.0000 N   0  5  0  0  0  0  0  0  0  0  0  0
   -1.0653    0.9422    0.0000 R#  0  0  0  0  0  0  0  0  0  0  0  0
  1  2  4  0  0  0  0
  2  3  4  0  0  0  0
M  CHG  1   2  -1
M  RGP  2   1   1   3   2
M  END
$MOL

  Mrv2115 08222316262D          

  3  2  0  0  0  0            999 V2000
    2.7676    0.8833    0.0000 R#  0  0  0  0  0  0  0  0  0  0  0  0
    3.4796    0.4711    0.0000 N   0  0  0  0  0  0  0  0  0  0  0  0
    4.1970    0.8833    0.0000 R#  0  0  0  0  0  0  0  0  0  0  0  0
  1  2  4  0  0  0  0
  2  3  4  0  0  0  0
M  RGP  2   1   1   3   2
M  END

$RXN

      Mrv2115  082220231626

  1  1
$MOL

  Mrv2115 08222316262D          

  5  4  0  0  0  0            999 V2000
   -2.4964    0.9429    0.0000 As  0  0  0  0  0  0  0  0  0  0  0  0
   -1.7839    0.5304    0.0000 O   0  5  0  0  0  0  0  0  0  0  0  0
   -2.4954    1.7679    0.0000 O   0  0  0  0  0  0  0  0  0  0  0  0
   -3.2114    0.5312    0.0000 O   0  5  0  0  0  0  0  0  0  0  0  0
   -3.2109    1.3554    0.0000 R#  0  0  0  0  0  0  0  0  0  0  0  0
  1  2  1  0  0  0  0
  1  3  2  0  0  0  0
  1  4  1  0  0  0  0
  1  5  1  0  0  0  0
M  CHG  2   2  -1   4  -1
M  RGP  1   5   1
M  END
$MOL

  Mrv2115 08222316262D          

  5  4  0  0  0  0            999 V2000
    2.7696    0.8839    0.0000 O   0  0  0  0  0  0  0  0  0  0  0  0
    3.3530    1.4673    0.0000 As  0  0  0  0  0  0  0  0  0  0  0  0
    4.1499    1.2538    0.0000 O   0  0  0  0  0  0  0  0  0  0  0  0
    3.1395    2.2642    0.0000 O   0  0  0  0  0  0  0  0  0  0  0  0
    3.7655    2.1818    0.0000 R#  0  0  0  0  0  0  0  0  0  0  0  0
  1  2  1  0  0  0  0
  2  3  2  0  0  0  0
  2  4  1  0  0  0  0
  2  5  1  0  0  0  0
M  RGP  1   5   1
M  END

$RXN

      Mrv2115  082220231626

  1  1
$MOL

  Mrv2115 08222316262D          

  5  4  0  0  0  0            999 V2000
   -2.4964    0.9429    0.0000 As  0  0  0  0  0  0  0  0  0  0  0  0
   -1.7839    0.5304    0.0000 O   0  5  0  0  0  0  0  0  0  0  0  0
   -2.4954    1.7679    0.0000 R#  0  0  0  0  0  0  0  0  0  0  0  0
   -3.2114    0.5312    0.0000 R#  0  0  0  0  0  0  0  0  0  0  0  0
   -3.2109    1.3554    0.0000 R#  0  0  0  0  0  0  0  0  0  0  0  0
  1  2  1  0  0  0  0
  1  3  1  0  0  0  0
  1  4  2  0  0  0  0
  1  5  1  0  0  0  0
M  CHG  1   2  -1
M  RGP  3   3   1   4   3   5   2
M  END
$MOL

  Mrv2115 08222316262D          

  5  4  0  0  0  0            999 V2000
    2.7696    0.8839    0.0000 O   0  0  0  0  0  0  0  0  0  0  0  0
    3.3530    1.4673    0.0000 As  0  0  0  0  0  0  0  0  0  0  0  0
    4.1499    1.2538    0.0000 R#  0  0  0  0  0  0  0  0  0  0  0  0
    3.1395    2.2642    0.0000 R#  0  0  0  0  0  0  0  0  0  0  0  0
    3.7655    2.1818    0.0000 R#  0  0  0  0  0  0  0  0  0  0  0  0
  1  2  1  0  0  0  0
  2  3  1  0  0  0  0
  2  4  2  0  0  0  0
  2  5  1  0  0  0  0
M  RGP  3   3   1   4   3   5   2
M  END

$RXN

      Mrv2115  082220231626

  1  1
$MOL

  Mrv2115 08222316262D          

  4  3  0  0  0  0            999 V2000
   -2.4989    0.9438    0.0000 S   0  0  0  0  0  0  0  0  0  0  0  0
   -1.7857    0.5309    0.0000 O   0  5  0  0  0  0  0  0  0  0  0  0
   -2.4979    1.7688    0.0000 R#  0  0  0  0  0  0  0  0  0  0  0  0
   -2.7124    0.1469    0.0000 R#  0  0  0  0  0  0  0  0  0  0  0  0
  1  2  1  0  0  0  0
  1  3  1  0  0  0  0
  1  4  2  0  0  0  0
M  CHG  1   2  -1
M  RGP  2   3   1   4   2
M  END
$MOL

  Mrv2115 08222316262D          

  4  3  0  0  0  0            999 V2000
    2.7724    0.8848    0.0000 O   0  0  0  0  0  0  0  0  0  0  0  0
    3.3564    1.4688    0.0000 S   0  0  0  0  0  0  0  0  0  0  0  0
    4.1533    1.2552    0.0000 R#  0  0  0  0  0  0  0  0  0  0  0  0
    3.9398    2.0522    0.0000 R#  0  0  0  0  0  0  0  0  0  0  0  0
  1  2  1  0  0  0  0
  2  3  1  0  0  0  0
  2  4  2  0  0  0  0
M  RGP  2   3   1   4   2
M  END

$RXN

      Mrv2115  082220231626

  1  1
$MOL

  Mrv2115 08222316262D          

  5  4  0  0  0  0            999 V2000
   -2.4964    0.9429    0.0000 P   0  0  0  0  0  0  0  0  0  0  0  0
   -1.7839    0.5304    0.0000 O   0  5  0  0  0  0  0  0  0  0  0  0
   -2.4954    1.7679    0.0000 R#  0  0  0  0  0  0  0  0  0  0  0  0
   -3.2114    0.5312    0.0000 R#  0  0  0  0  0  0  0  0  0  0  0  0
   -3.2109    1.3554    0.0000 R#  0  0  0  0  0  0  0  0  0  0  0  0
  1  2  1  0  0  0  0
  1  3  1  0  0  0  0
  1  4  2  0  0  0  0
  1  5  1  0  0  0  0
M  CHG  1   2  -1
M  RGP  3   3   1   4   3   5   2
M  END
$MOL

  Mrv2115 08222316262D          

  5  4  0  0  0  0            999 V2000
    2.7696    0.8839    0.0000 O   0  0  0  0  0  0  0  0  0  0  0  0
    3.3530    1.4673    0.0000 P   0  0  0  0  0  0  0  0  0  0  0  0
    4.1499    1.2538    0.0000 R#  0  0  0  0  0  0  0  0  0  0  0  0
    3.1395    2.2642    0.0000 R#  0  0  0  0  0  0  0  0  0  0  0  0
    3.7655    2.1818    0.0000 R#  0  0  0  0  0  0  0  0  0  0  0  0
  1  2  1  0  0  0  0
  2  3  1  0  0  0  0
  2  4  2  0  0  0  0
  2  5  1  0  0  0  0
M  RGP  3   3   1   4   3   5   2
M  END

$RXN

      Mrv2115  082220231626

  1  1
$MOL

  Mrv2115 08222316262D          

  5  4  0  0  0  0            999 V2000
   -2.4964    0.9429    0.0000 Si  0  0  0  0  0  0  0  0  0  0  0  0
   -1.7839    0.5304    0.0000 R#  0  0  0  0  0  0  0  0  0  0  0  0
   -2.4954    1.7679    0.0000 R#  0  0  0  0  0  0  0  0  0  0  0  0
   -3.2114    0.5312    0.0000 O   0  5  0  0  0  0  0  0  0  0  0  0
   -3.2109    1.3554    0.0000 R#  0  0  0  0  0  0  0  0  0  0  0  0
  1  2  1  0  0  0  0
  1  3  1  0  0  0  0
  1  4  1  0  0  0  0
  1  5  1  0  0  0  0
M  CHG  1   4  -1
M  RGP  3   2   3   3   1   5   2
M  END
$MOL

  Mrv2115 08222316262D          

  5  4  0  0  0  0            999 V2000
    2.7696    0.8839    0.0000 O   0  0  0  0  0  0  0  0  0  0  0  0
    3.3530    1.4673    0.0000 Si  0  0  0  0  0  0  0  0  0  0  0  0
    4.1499    1.2538    0.0000 R#  0  0  0  0  0  0  0  0  0  0  0  0
    3.1395    2.2642    0.0000 R#  0  0  0  0  0  0  0  0  0  0  0  0
    3.7655    2.1818    0.0000 R#  0  0  0  0  0  0  0  0  0  0  0  0
  1  2  1  0  0  0  0
  2  3  1  0  0  0  0
  2  4  1  0  0  0  0
  2  5  1  0  0  0  0
M  RGP  3   3   3   4   2   5   1
M  END

$RXN

      Mrv2115  082220231626

  1  1
$MOL

  Mrv2115 08222316262D          

  3  2  0  0  0  0            999 V2000
   -2.4975    0.9434    0.0000 O   0  0  0  0  0  0  0  0  0  0  0  0
   -1.7847    0.5306    0.0000 O   0  5  0  0  0  0  0  0  0  0  0  0
   -3.2124    0.5306    0.0000 R#  0  0  0  0  0  0  0  0  0  0  0  0
  1  2  1  0  0  0  0
  1  3  1  0  0  0  0
M  CHG  1   2  -1
M  RGP  1   3   1
M  END
$MOL

  Mrv2115 08222316262D          

  3  2  0  0  0  0            999 V2000
    2.7709    0.8843    0.0000 R#  0  0  0  0  0  0  0  0  0  0  0  0
    3.3546    1.4680    0.0000 O   0  0  0  0  0  0  0  0  0  0  0  0
    4.1510    1.2546    0.0000 O   0  0  0  0  0  0  0  0  0  0  0  0
  1  2  1  0  0  0  0
  2  3  1  0  0  0  0
M  RGP  1   1   1
M  END

$RXN

      Mrv2115  082220231626

  1  1
$MOL

  Mrv2115 08222316262D          

  4  3  0  0  0  0            999 V2000
   -2.4964    0.9429    0.0000 C   0  0  0  0  0  0  0  0  0  0  0  0
   -1.7839    0.5304    0.0000 O   0  5  0  0  0  0  0  0  0  0  0  0
   -2.4954    1.7679    0.0000 R#  0  0  0  0  0  0  0  0  0  0  0  0
   -3.2114    0.5313    0.0000 R#  0  0  0  0  0  0  0  0  0  0  0  0
  1  2  1  0  0  0  0
  1  3  1  0  0  0  0
  1  4  1  0  0  0  0
M  CHG  1   2  -1
M  RGP  2   3   1   4   2
M  END
$MOL

  Mrv2115 08222316262D          

  4  3  0  0  0  0            999 V2000
    2.7696    0.8839    0.0000 O   0  0  0  0  0  0  0  0  0  0  0  0
    3.3530    1.4673    0.0000 C   0  0  0  0  0  0  0  0  0  0  0  0
    4.1499    1.2538    0.0000 R#  0  0  0  0  0  0  0  0  0  0  0  0
    3.1395    2.2642    0.0000 R#  0  0  0  0  0  0  0  0  0  0  0  0
  1  2  1  0  0  0  0
  2  3  1  0  0  0  0
  2  4  1  0  0  0  0
M  RGP  2   3   1   4   2
M  END

$RXN

      Mrv2115  082220231626

  1  1
$MOL

  Mrv2115 08222316262D          

  4  3  0  0  0  0            999 V2000
   -2.4964    0.9429    0.0000 C   0  0  0  0  0  0  0  0  0  0  0  0
   -1.7839    0.5304    0.0000 O   0  5  0  0  0  0  0  0  0  0  0  0
   -2.4954    1.7679    0.0000 R#  0  0  0  0  0  0  0  0  0  0  0  0
   -3.2114    0.5313    0.0000 R#  0  0  0  0  0  0  0  0  0  0  0  0
  1  2  1  0  0  0  0
  1  3  4  0  0  0  0
  1  4  4  0  0  0  0
M  CHG  1   2  -1
M  RGP  2   3   1   4   2
M  END
$MOL

  Mrv2115 08222316262D          

  4  3  0  0  0  0            999 V2000
    2.7696    0.8839    0.0000 O   0  0  0  0  0  0  0  0  0  0  0  0
    3.3530    1.4673    0.0000 C   0  0  0  0  0  0  0  0  0  0  0  0
    4.1499    1.2538    0.0000 R#  0  0  0  0  0  0  0  0  0  0  0  0
    3.1395    2.2642    0.0000 R#  0  0  0  0  0  0  0  0  0  0  0  0
  1  2  1  0  0  0  0
  2  3  4  0  0  0  0
  2  4  4  0  0  0  0
M  RGP  2   3   1   4   2
M  END

$RXN

      Mrv2115  082220231626

  1  1
$MOL

  Mrv2115 08222316262D          

  3  2  0  0  0  0            999 V2000
   -2.5016    0.9449    0.0000 R#  0  0  0  0  0  0  0  0  0  0  0  0
   -1.7876    0.5315    0.0000 N   0  0  0  0  0  0  0  0  0  0  0  0
   -1.2042   -0.0519    0.0000 O   0  5  0  0  0  0  0  0  0  0  0  0
  1  2  2  0  0  0  0
  2  3  1  0  0  0  0
M  CHG  1   3  -1
M  RGP  1   1   1
M  END
$MOL

  Mrv2115 08222316262D          

  3  2  0  0  0  0            999 V2000
    2.7753    0.8857    0.0000 R#  0  0  0  0  0  0  0  0  0  0  0  0
    3.4893    0.4724    0.0000 N   0  0  0  0  0  0  0  0  0  0  0  0
    3.4883   -0.3526    0.0000 O   0  0  0  0  0  0  0  0  0  0  0  0
  1  2  2  0  0  0  0
  2  3  1  0  0  0  0
M  RGP  1   1   1
M  END

$RXN

      Mrv2115  082220231626

  1  1
$MOL

  Mrv2115 08222316262D          

  3  2  0  0  0  0            999 V2000
   -2.5016    0.9449    0.0000 R#  0  0  0  0  0  0  0  0  0  0  0  0
   -1.7876    0.5315    0.0000 O   0  3  0  0  0  0  0  0  0  0  0  0
   -1.2042   -0.0519    0.0000 H   0  0  0  0  0  0  0  0  0  0  0  0
  1  2  2  0  0  0  0
  2  3  1  0  0  0  0
M  CHG  1   2   1
M  RGP  1   1   1
M  END
$MOL

  Mrv2115 08222316262D          

  2  1  0  0  0  0            999 V2000
    2.7753    0.8857    0.0000 R#  0  0  0  0  0  0  0  0  0  0  0  0
    3.4893    0.4724    0.0000 O   0  0  0  0  0  0  0  0  0  0  0  0
  1  2  2  0  0  0  0
M  RGP  1   1   1
M  END

$RXN

      Mrv2115  082220231626

  1  1
$MOL

  Mrv2115 08222316262D          

  4  3  0  0  0  0            999 V2000
   -4.1250    0.8545    0.0000 C   0  0  0  0  0  0  0  0  0  0  0  0
   -3.2705    0.9134    0.0000 O   0  5  0  0  0  0  0  0  0  0  0  0
   -4.5857    1.5389    0.0000 R#  0  0  0  0  0  0  0  0  0  0  0  0
   -4.4874    0.1133    0.0000 R#  0  0  0  0  0  0  0  0  0  0  0  0
  1  2  1  0  0  0  0
  1  3  1  0  0  0  0
  1  4  2  0  0  0  0
M  CHG  1   2  -1
M  RGP  2   3   1   4   2
M  END
$MOL

  Mrv2115 08222316262D          

  4  3  0  0  0  0            999 V2000
    2.9464    0.8250    0.0000 O   0  0  0  0  0  0  0  0  0  0  0  0
    3.7714    0.8250    0.0000 C   0  0  0  0  0  0  0  0  0  0  0  0
    4.1839    0.1105    0.0000 R#  0  0  0  0  0  0  0  0  0  0  0  0
    4.1839    1.5395    0.0000 R#  0  0  0  0  0  0  0  0  0  0  0  0
  1  2  1  0  0  0  0
  2  3  1  0  0  0  0
  2  4  2  0  0  0  0
M  RGP  2   3   1   4   2
M  END

$RXN

      Mrv2115  082220231626

  1  1
$MOL

  Mrv2115 08222316262D          

  5  4  0  0  0  0            999 V2000
   -2.5016    0.9449    0.0000 R#  0  0  0  0  0  0  0  0  0  0  0  0
   -1.7876    0.5315    0.0000 B   0  5  0  0  0  0  0  0  0  0  0  0
   -1.7886   -0.2935    0.0000 R#  0  0  0  0  0  0  0  0  0  0  0  0
   -1.0726    0.9431    0.0000 R#  0  0  0  0  0  0  0  0  0  0  0  0
   -2.2001    1.2460    0.0000 H   0  0  0  0  0  0  0  0  0  0  0  0
  1  2  1  0  0  0  0
  2  3  1  0  0  0  0
  2  4  1  0  0  0  0
  2  5  1  0  0  0  0
M  CHG  1   2  -1
M  RGP  3   1   1   3   2   4   3
M  END
$MOL

  Mrv2115 08222316262D          

  4  3  0  0  0  0            999 V2000
    2.7753    0.8857    0.0000 R#  0  0  0  0  0  0  0  0  0  0  0  0
    3.4893    0.4724    0.0000 B   0  0  0  0  0  0  0  0  0  0  0  0
    3.4883   -0.3526    0.0000 R#  0  0  0  0  0  0  0  0  0  0  0  0
    4.2043    0.8840    0.0000 R#  0  0  0  0  0  0  0  0  0  0  0  0
  1  2  1  0  0  0  0
  2  3  1  0  0  0  0
  2  4  1  0  0  0  0
M  RGP  3   1   1   3   2   4   3
M  END

$RXN

      Mrv2115  082220231626

  1  1
$MOL

  Mrv2115 08222316262D          

  3  2  0  0  0  0            999 V2000
   -2.4964    0.9429    0.0000 C   0  0  0  0  0  0  0  0  0  0  0  0
   -1.7839    0.5304    0.0000 C   0  5  0  0  0  0  0  0  0  0  0  0
   -2.4954    1.7679    0.0000 R#  0  0  0  0  0  0  0  0  0  0  0  0
  1  2  3  0  0  0  0
  1  3  1  0  0  0  0
M  CHG  1   2  -1
M  RGP  1   3   1
M  END
$MOL

  Mrv2115 08222316262D          

  3  2  0  0  0  0            999 V2000
    2.7696    0.8839    0.0000 C   0  0  0  0  0  0  0  0  0  0  0  0
    3.3530    1.4673    0.0000 C   0  0  0  0  0  0  0  0  0  0  0  0
    4.1499    1.2538    0.0000 R#  0  0  0  0  0  0  0  0  0  0  0  0
  1  2  3  0  0  0  0
  2  3  1  0  0  0  0
M  RGP  1   3   1
M  END

$RXN

      Mrv2115  082220231626

  1  1
$MOL

  Mrv2115 08222316262D          

  5  4  0  0  0  0            999 V2000
   -2.4964    0.9429    0.0000 C   0  3  0  0  0  0  0  0  0  0  0  0
   -1.7839    0.5304    0.0000 R#  0  0  0  0  0  0  0  0  0  0  0  0
   -2.4954    1.7679    0.0000 R#  0  0  0  0  0  0  0  0  0  0  0  0
   -3.2109    0.5304    0.0000 H   0  0  0  0  0  0  0  0  0  0  0  0
   -3.2109    1.3554    0.0000 H   0  0  0  0  0  0  0  0  0  0  0  0
  1  2  2  0  0  0  0
  1  3  1  0  0  0  0
  1  4  1  0  0  0  0
  1  5  1  0  0  0  0
M  CHG  1   1   1
M  RGP  2   2   2   3   1
M  END
$MOL

  Mrv2115 08222316262D          

  3  2  0  0  0  0            999 V2000
    2.7696    0.8839    0.0000 R#  0  0  0  0  0  0  0  0  0  0  0  0
    3.3530    1.4673    0.0000 C   0  0  0  0  0  0  0  0  0  0  0  0
    4.1499    1.2538    0.0000 R#  0  0  0  0  0  0  0  0  0  0  0  0
  1  2  2  0  0  0  0
  2  3  1  0  0  0  0
M  RGP  2   1   2   3   1
M  END

$RXN

      Mrv2115  082220231626

  1  1
$MOL

  Mrv2115 08222316262D          

  2  1  0  0  0  0            999 V2000
   -2.5016    0.9449    0.0000 R#  0  0  0  0  0  0  0  0  0  0  0  0
   -1.7876    0.5315    0.0000 S   0  5  0  0  0  0  0  0  0  0  0  0
  1  2  1  0  0  0  0
M  CHG  1   2  -1
M  RGP  1   1   1
M  END
$MOL

  Mrv2115 08222316262D          

  2  1  0  0  0  0            999 V2000
    2.7753    0.8857    0.0000 R#  0  0  0  0  0  0  0  0  0  0  0  0
    3.4893    0.4724    0.0000 S   0  0  0  0  0  0  0  0  0  0  0  0
  1  2  1  0  0  0  0
M  RGP  1   1   1
M  END

$RXN

      Mrv2115  082220231626

  1  1
$MOL

  Mrv2115 08222316262D          

  3  2  0  0  0  0            999 V2000
   -2.4989    0.9438    0.0000 S   0  0  0  0  0  0  0  0  0  0  0  0
   -1.7857    0.5309    0.0000 O   0  5  0  0  0  0  0  0  0  0  0  0
   -2.4979    1.7688    0.0000 R#  0  0  0  0  0  0  0  0  0  0  0  0
  1  2  1  0  0  0  0
  1  3  1  0  0  0  0
M  CHG  1   2  -1
M  RGP  1   3   1
M  END
$MOL

  Mrv2115 08222316262D          

  3  2  0  0  0  0            999 V2000
    2.7724    0.8848    0.0000 O   0  0  0  0  0  0  0  0  0  0  0  0
    3.3564    1.4688    0.0000 S   0  0  0  0  0  0  0  0  0  0  0  0
    4.1533    1.2552    0.0000 R#  0  0  0  0  0  0  0  0  0  0  0  0
  1  2  1  0  0  0  0
  2  3  1  0  0  0  0
M  RGP  1   3   1
M  END

$RXN

      Mrv2115  082220231626

  1  1
$MOL

  Mrv2115 08222316262D          

  4  3  0  0  0  0            999 V2000
   -2.4989    0.9438    0.0000 S   0  3  0  0  0  0  0  0  0  0  0  0
   -1.7857    0.5309    0.0000 H   0  0  0  0  0  0  0  0  0  0  0  0
   -2.4979    1.7688    0.0000 R#  0  0  0  0  0  0  0  0  0  0  0  0
   -3.3239    0.9438    0.0000 R#  0  0  0  0  0  0  0  0  0  0  0  0
  1  2  1  0  0  0  0
  1  3  1  0  0  0  0
  1  4  1  0  0  0  0
M  CHG  1   1   1
M  RGP  2   3   1   4   2
M  END
$MOL

  Mrv2115 08222316262D          

  3  2  0  0  0  0            999 V2000
    2.7724    0.8848    0.0000 R#  0  0  0  0  0  0  0  0  0  0  0  0
    3.3564    1.4688    0.0000 S   0  0  0  0  0  0  0  0  0  0  0  0
    4.1533    1.2552    0.0000 R#  0  0  0  0  0  0  0  0  0  0  0  0
  1  2  1  0  0  0  0
  2  3  1  0  0  0  0
M  RGP  2   1   2   3   1
M  END

$RXN

      Mrv2115  082220231626

  1  1
$MOL

  Mrv2115 08222316262D          

  3  2  0  0  0  0            999 V2000
   -2.4946    0.9422    0.0000 R#  0  0  0  0  0  0  0  0  0  0  0  0
   -1.7826    0.5300    0.0000 N   0  5  0  0  0  0  0  0  0  0  0  0
   -1.0653    0.9422    0.0000 R#  0  0  0  0  0  0  0  0  0  0  0  0
  1  2  1  0  0  0  0
  2  3  1  0  0  0  0
M  CHG  1   2  -1
M  RGP  2   1   1   3   2
M  END
$MOL

  Mrv2115 08222316262D          

  3  2  0  0  0  0            999 V2000
    2.7676    0.8833    0.0000 R#  0  0  0  0  0  0  0  0  0  0  0  0
    3.4796    0.4711    0.0000 N   0  0  0  0  0  0  0  0  0  0  0  0
    4.1970    0.8833    0.0000 R#  0  0  0  0  0  0  0  0  0  0  0  0
  1  2  1  0  0  0  0
  2  3  1  0  0  0  0
M  RGP  2   1   1   3   2
M  END

$RXN

      Mrv2115  082220231626

  1  1
$MOL

  Mrv2115 08222316262D          

  5  4  0  0  0  0            999 V2000
   -3.3983    0.7142    0.0000 S   0  0  0  0  0  0  0  0  0  0  0  0
   -2.5856    0.7142    0.0000 O   0  5  0  0  0  0  0  0  0  0  0  0
   -3.4140    1.5570    0.0000 O   0  0  0  0  0  0  0  0  0  0  0  0
   -3.3810   -0.1270    0.0000 O   0  0  0  0  0  0  0  0  0  0  0  0
   -4.2417    0.7142    0.0000 R#  0  0  0  0  0  0  0  0  0  0  0  0
  1  2  1  0  0  0  0
  1  3  2  0  0  0  0
  1  4  1  0  0  0  0
  1  5  1  0  0  0  0
M  CHG  1   2  -1
M  RGP  1   5   1
M  END
$MOL

  Mrv2115 08222316262D          

  5  4  0  0  0  0            999 V2000
    2.4625    0.6895    0.0000 O   0  0  0  0  0  0  0  0  0  0  0  0
    3.1520    0.6895    0.0000 S   0  0  0  0  0  0  0  0  0  0  0  0
    3.9893    0.6833    0.0000 O   0  0  0  0  0  0  0  0  0  0  0  0
    3.1767    1.4344    0.0000 O   0  0  0  0  0  0  0  0  0  0  0  0
    3.1520    0.0000    0.0000 R#  0  0  0  0  0  0  0  0  0  0  0  0
  1  2  1  0  0  0  0
  2  3  2  0  0  0  0
  2  4  1  0  0  0  0
  2  5  1  0  0  0  0
M  RGP  1   5   1
M  END

$RXN

      Mrv2115  082220231626

  1  1
$MOL

  Mrv2115 08222316262D          

  4  3  0  0  0  0            999 V2000
   -2.4964    0.9429    0.0000 C   0  3  0  0  0  0  0  0  0  0  0  0
   -2.4954    1.7679    0.0000 R#  0  0  0  0  0  0  0  0  0  0  0  0
   -3.2114    0.5313    0.0000 R#  0  0  0  0  0  0  0  0  0  0  0  0
   -1.7819    0.5304    0.0000 R#  0  0  0  0  0  0  0  0  0  0  0  0
  1  2  1  0  0  0  0
  1  3  1  0  0  0  0
  1  4  1  0  0  0  0
M  CHG  1   1   1
M  RGP  3   2   1   3   2   4   3
M  END
$MOL

  Mrv2115 08222316262D          

  4  3  0  0  0  0            999 V2000
    3.3530    1.4673    0.0000 C   0  0  0  0  0  0  0  0  0  0  0  0
    4.1499    1.2538    0.0000 R#  0  0  0  0  0  0  0  0  0  0  0  0
    3.1394    2.2642    0.0000 R#  0  0  0  0  0  0  0  0  0  0  0  0
    2.7697    0.8839    0.0000 R#  0  0  0  0  0  0  0  0  0  0  0  0
  1  2  1  0  0  0  0
  1  3  1  0  0  0  0
  1  4  1  0  0  0  0
M  RGP  3   2   1   3   2   4   3
M  END

$RXN

      Mrv2115  082220231626

  1  1
$MOL

  Mrv2115 08222316262D          

  4  3  0  0  0  0            999 V2000
   -2.4964    0.9429    0.0000 P   0  0  0  0  0  0  0  0  0  0  0  0
   -1.7839    0.5304    0.0000 O   0  5  0  0  0  0  0  0  0  0  0  0
   -2.4954    1.7679    0.0000 R#  0  0  0  0  0  0  0  0  0  0  0  0
   -3.2109    1.3554    0.0000 R#  0  0  0  0  0  0  0  0  0  0  0  0
  1  2  1  0  0  0  0
  1  3  1  0  0  0  0
  1  4  1  0  0  0  0
M  CHG  1   2  -1
M  RGP  2   3   1   4   2
M  END
$MOL

  Mrv2115 08222316262D          

  4  3  0  0  0  0            999 V2000
    2.7696    0.8839    0.0000 O   0  0  0  0  0  0  0  0  0  0  0  0
    3.3530    1.4673    0.0000 P   0  0  0  0  0  0  0  0  0  0  0  0
    4.1499    1.2538    0.0000 R#  0  0  0  0  0  0  0  0  0  0  0  0
    3.7655    2.1818    0.0000 R#  0  0  0  0  0  0  0  0  0  0  0  0
  1  2  1  0  0  0  0
  2  3  1  0  0  0  0
  2  4  1  0  0  0  0
M  RGP  2   3   1   4   2
M  END

$RXN

      Mrv2115  082220231626

  1  1
$MOL

  Mrv2115 08222316262D          

  5  4  0  0  0  0            999 V2000
   -2.4964    0.9429    0.0000 C   0  0  0  0  0  0  0  0  0  0  0  0
   -1.7839    0.5304    0.0000 O   0  5  0  0  0  0  0  0  0  0  0  0
   -2.4954    1.7679    0.0000 R#  0  0  0  0  0  0  0  0  0  0  0  0
   -3.2114    0.5313    0.0000 R#  0  0  0  0  0  0  0  0  0  0  0  0
   -2.4974    0.1179    0.0000 R#  0  0  0  0  0  0  0  0  0  0  0  0
  1  2  1  0  0  0  0
  1  3  1  0  0  0  0
  1  4  1  0  0  0  0
  1  5  1  0  0  0  0
M  CHG  1   2  -1
M  RGP  3   3   1   4   2   5   3
M  END
$MOL

  Mrv2115 08222316262D          

  5  4  0  0  0  0            999 V2000
    2.7696    0.8839    0.0000 O   0  0  0  0  0  0  0  0  0  0  0  0
    3.3530    1.4673    0.0000 C   0  0  0  0  0  0  0  0  0  0  0  0
    4.1499    1.2538    0.0000 R#  0  0  0  0  0  0  0  0  0  0  0  0
    3.1395    2.2642    0.0000 R#  0  0  0  0  0  0  0  0  0  0  0  0
    3.5665    0.6704    0.0000 R#  0  0  0  0  0  0  0  0  0  0  0  0
  1  2  1  0  0  0  0
  2  3  1  0  0  0  0
  2  4  1  0  0  0  0
  2  5  1  0  0  0  0
M  RGP  3   3   1   4   2   5   3
M  END

$RXN

      Mrv2115  082220231626

  1  1
$MOL

  Mrv2115 08222316262D          

  4  3  0  0  0  0            999 V2000
   -2.4989    0.9439    0.0000 B   0  0  0  0  0  0  0  0  0  0  0  0
   -1.7857    0.5309    0.0000 O   0  5  0  0  0  0  0  0  0  0  0  0
   -3.2142    0.5309    0.0000 O   0  5  0  0  0  0  0  0  0  0  0  0
   -2.4984    1.7689    0.0000 R#  0  0  0  0  0  0  0  0  0  0  0  0
  1  2  1  0  0  0  0
  1  3  1  0  0  0  0
  1  4  1  0  0  0  0
M  CHG  2   2  -1   3  -1
M  RGP  1   4   1
M  END
$MOL

  Mrv2115 08222316262D          

  4  3  0  0  0  0            999 V2000
    2.7724    0.8848    0.0000 B   0  0  0  0  0  0  0  0  0  0  0  0
    3.4857    0.4719    0.0000 O   0  0  0  0  0  0  0  0  0  0  0  0
    3.3564    1.4688    0.0000 O   0  0  0  0  0  0  0  0  0  0  0  0
    1.9544    0.7776    0.0000 R#  0  0  0  0  0  0  0  0  0  0  0  0
  1  2  1  0  0  0  0
  1  3  1  0  0  0  0
  1  4  1  0  0  0  0
M  RGP  1   4   1
M  END

$RXN

      Mrv2115  082220231626

  1  1
$MOL

  Mrv2115 08222316262D          

  5  4  0  0  0  0            999 V2000
   -2.4964    0.9429    0.0000 Si  0  0  0  0  0  0  0  0  0  0  0  0
   -1.7839    0.5304    0.0000 O   0  5  0  0  0  0  0  0  0  0  0  0
   -2.4954    1.7679    0.0000 R#  0  0  0  0  0  0  0  0  0  0  0  0
   -3.2114    0.5312    0.0000 O   0  5  0  0  0  0  0  0  0  0  0  0
   -3.2109    1.3554    0.0000 O   0  5  0  0  0  0  0  0  0  0  0  0
  1  2  1  0  0  0  0
  1  3  1  0  0  0  0
  1  4  1  0  0  0  0
  1  5  1  0  0  0  0
M  CHG  3   2  -1   4  -1   5  -1
M  RGP  1   3   1
M  END
$MOL

  Mrv2115 08222316262D          

  5  4  0  0  0  0            999 V2000
    2.7696    0.8839    0.0000 O   0  0  0  0  0  0  0  0  0  0  0  0
    3.3530    1.4673    0.0000 Si  0  0  0  0  0  0  0  0  0  0  0  0
    4.1499    1.2538    0.0000 O   0  0  0  0  0  0  0  0  0  0  0  0
    3.1395    2.2642    0.0000 O   0  0  0  0  0  0  0  0  0  0  0  0
    3.7655    2.1818    0.0000 R#  0  0  0  0  0  0  0  0  0  0  0  0
  1  2  1  0  0  0  0
  2  3  1  0  0  0  0
  2  4  1  0  0  0  0
  2  5  1  0  0  0  0
M  RGP  1   5   1
M  END

$RXN

      Mrv2115  082220231626

  1  1
$MOL

  Mrv2115 08222316262D          

  5  4  0  0  0  0            999 V2000
   -2.4964    0.9429    0.0000 C   0  3  0  0  0  0  0  0  0  0  0  0
   -2.4954    1.7679    0.0000 R#  0  0  0  0  0  0  0  0  0  0  0  0
   -3.2114    0.5313    0.0000 R#  0  0  0  0  0  0  0  0  0  0  0  0
   -2.2829    0.1460    0.0000 H   0  0  0  0  0  0  0  0  0  0  0  0
   -1.7819    0.5304    0.0000 H   0  0  0  0  0  0  0  0  0  0  0  0
  1  2  4  0  0  0  0
  1  3  4  0  0  0  0
  1  4  1  0  0  0  0
  1  5  1  0  0  0  0
M  CHG  1   1   1
M  RGP  2   2   1   3   2
M  END
$MOL

  Mrv2115 08222316262D          

  3  2  0  0  0  0            999 V2000
    3.3530    1.4673    0.0000 C   0  0  0  0  0  0  0  0  0  0  0  0
    4.1499    1.2538    0.0000 R#  0  0  0  0  0  0  0  0  0  0  0  0
    3.1394    2.2642    0.0000 R#  0  0  0  0  0  0  0  0  0  0  0  0
  1  2  4  0  0  0  0
  1  3  4  0  0  0  0
M  RGP  2   2   1   3   2
M  END

$RXN

      Mrv2115  082220231626

  1  1
$MOL

  Mrv2115 08222316262D          

  3  2  0  0  0  0            999 V2000
   -2.4964    0.9429    0.0000 C   0  3  0  0  0  0  0  0  0  0  0  0
   -2.4954    1.7679    0.0000 R#  0  0  0  0  0  0  0  0  0  0  0  0
   -3.2114    0.5313    0.0000 R#  0  0  0  0  0  0  0  0  0  0  0  0
  1  2  4  0  0  0  0
  1  3  4  0  0  0  0
M  CHG  1   1   1
M  RGP  2   2   1   3   2
M  END
$MOL

  Mrv2115 08222316262D          

  3  2  0  0  0  0            999 V2000
    3.3530    1.4673    0.0000 C   0  0  0  0  0  0  0  0  0  0  0  0
    4.1499    1.2538    0.0000 R#  0  0  0  0  0  0  0  0  0  0  0  0
    3.1394    2.2642    0.0000 R#  0  0  0  0  0  0  0  0  0  0  0  0
  1  2  4  0  0  0  0
  1  3  4  0  0  0  0
M  RGP  2   2   1   3   2
M  END

$RXN

      Mrv2115  082220231626

  1  1
$MOL

  Mrv2115 08222316262D          

  4  3  0  0  0  0            999 V2000
   -1.7839    0.5304    0.0000 N   0  3  0  0  0  0  0  0  0  0  0  0
   -1.7853   -0.2946    0.0000 O   0  0  0  0  0  0  0  0  0  0  0  0
   -1.0687    0.9417    0.0000 R#  0  0  0  0  0  0  0  0  0  0  0  0
   -2.4977    0.9441    0.0000 R#  0  0  0  0  0  0  0  0  0  0  0  0
  1  2  1  0  0  0  0
  1  3  2  0  0  0  0
  1  4  1  0  0  0  0
M  CHG  1   1   1
M  RGP  2   3   2   4   1
M  END
$MOL

  Mrv2115 08222316262D          

  4  3  0  0  0  0            999 V2000
    3.4821    0.4714    0.0000 N   0  3  0  0  0  0  0  0  0  0  0  0
    3.4808   -0.3536    0.0000 O   0  5  0  0  0  0  0  0  0  0  0  0
    4.1972    0.8828    0.0000 R#  0  0  0  0  0  0  0  0  0  0  0  0
    2.7683    0.8850    0.0000 R#  0  0  0  0  0  0  0  0  0  0  0  0
  1  2  1  0  0  0  0
  1  3  1  0  0  0  0
  1  4  2  0  0  0  0
M  CHG  2   1   1   2  -1
M  RGP  2   3   1   4   2
M  END

$RXN

      Mrv2115  082220231626

  1  1
$MOL

  Mrv2115 08222316262D          

  2  1  0  0  0  0            999 V2000
   -3.8009    0.9502    0.0000 N   0  6  0  0  0  0  0  0  0  0  0  0
   -4.2134    1.6647    0.0000 R#  0  0  0  0  0  0  0  0  0  0  0  0
  1  2  1  0  0  0  0
M  CHG  1   1  -2
M  RGP  1   2   1
M  END
$MOL

  Mrv2115 08222316262D          

  2  1  0  0  0  0            999 V2000
    3.9983    0.9678    0.0000 N   0  0  0  0  0  0  0  0  0  0  0  0
    4.4589    0.2834    0.0000 R#  0  0  0  0  0  0  0  0  0  0  0  0
  1  2  1  0  0  0  0
M  RGP  1   2   1
M  END

$RXN

      Mrv2115  082220231626

  1  1
$MOL

  Mrv2115 08222316262D          

  4  3  0  0  0  0            999 V2000
   -3.8170    0.7176    0.0000 S   0  3  0  0  0  0  0  0  0  0  0  0
   -3.1495    1.2025    0.0000 R#  0  0  0  0  0  0  0  0  0  0  0  0
   -4.4844    1.2025    0.0000 R#  0  0  0  0  0  0  0  0  0  0  0  0
   -3.8170   -0.1074    0.0000 R#  0  0  0  0  0  0  0  0  0  0  0  0
  1  2  1  0  0  0  0
  1  3  2  0  0  0  0
  1  4  1  0  0  0  0
M  CHG  1   1   1
M  RGP  3   2   3   3   2   4   1
M  END
$MOL

  Mrv2115 08222316262D          

  4  3  0  0  0  0            999 V2000
    3.5268    0.8515    0.0000 S   0  0  0  0  0  0  0  0  0  0  0  0
    4.1942    1.3364    0.0000 R#  0  0  0  0  0  0  0  0  0  0  0  0
    2.8593    1.3364    0.0000 R#  0  0  0  0  0  0  0  0  0  0  0  0
    3.5268    0.0265    0.0000 R#  0  0  0  0  0  0  0  0  0  0  0  0
  1  2  1  0  0  0  0
  1  3  2  0  0  0  0
  1  4  1  0  0  0  0
M  RGP  3   2   3   3   2   4   1
M  END

$RXN

      Mrv2115  082220231626

  1  1
$MOL

  Mrv2115 08222316262D          

  4  3  0  0  0  0            999 V2000
   -4.1250    0.8545    0.0000 S   0  3  0  0  0  0  0  0  0  0  0  0
   -4.1393    1.7398    0.0000 R#  0  0  0  0  0  0  0  0  0  0  0  0
   -4.7999    0.4035    0.0000 R#  0  0  0  0  0  0  0  0  0  0  0  0
   -3.6058    0.2134    0.0000 R#  0  0  0  0  0  0  0  0  0  0  0  0
  1  2  1  0  0  0  0
  1  3  1  0  0  0  0
  1  4  1  0  0  0  0
M  CHG  1   1   1
M  RGP  3   2   1   3   2   4   3
M  END
$MOL

  Mrv2115 08222316262D          

  4  3  0  0  0  0            999 V2000
    3.7930    0.1027    0.0000 R#  0  0  0  0  0  0  0  0  0  0  0  0
    2.5989    0.2929    0.0000 R#  0  0  0  0  0  0  0  0  0  0  0  0
    3.3042    1.5622    0.0000 R#  0  0  0  0  0  0  0  0  0  0  0  0
    3.2738    0.7439    0.0000 S   0  0  0  0  0  3  0  0  0  0  0  0
  4  1  1  0  0  0  0
  4  2  1  0  0  0  0
  4  3  1  0  0  0  0
M  RGP  3   1   3   2   2   3   1
M  END

$RXN

      Mrv2115  082220231626

  1  1
$MOL

  Mrv2115 08222316262D          

  5  4  0  0  0  0            999 V2000
   -3.7500    0.8929    0.0000 S   0  3  0  0  0  0  0  0  0  0  0  0
   -3.7500    0.0679    0.0000 R#  0  0  0  0  0  0  0  0  0  0  0  0
   -3.7500    1.7179    0.0000 R#  0  0  0  0  0  0  0  0  0  0  0  0
   -2.9250    0.8929    0.0000 R#  0  0  0  0  0  0  0  0  0  0  0  0
   -4.5750    0.8929    0.0000 R#  0  0  0  0  0  0  0  0  0  0  0  0
  1  2  2  0  0  0  0
  1  3  1  0  0  0  0
  1  4  1  0  0  0  0
  1  5  1  0  0  0  0
M  CHG  1   1   1
M  RGP  4   2   4   3   1   4   2   5   3
M  END
$MOL

  Mrv2115 08222316262D          

  5  4  0  0  0  0            999 V2000
    3.0804    0.8259    0.0000 S   0  0  0  0  0  0  0  0  0  0  0  0
    3.0804    0.0009    0.0000 R#  0  0  0  0  0  0  0  0  0  0  0  0
    3.0804    1.6509    0.0000 R#  0  0  0  0  0  0  0  0  0  0  0  0
    3.9054    0.8259    0.0000 R#  0  0  0  0  0  0  0  0  0  0  0  0
    2.2554    0.8259    0.0000 R#  0  0  0  0  0  0  0  0  0  0  0  0
  1  2  2  0  0  0  0
  1  3  1  0  0  0  0
  1  4  1  0  0  0  0
  1  5  1  0  0  0  0
M  RGP  4   2   4   3   1   4   2   5   3
M  END

$RXN

      Mrv2115  082220231626

  1  1
$MOL

  Mrv2115 08222316262D          

  3  2  0  0  0  0            999 V2000
   -3.5029    1.2245    0.0000 S   0  3  0  0  0  0  0  0  0  0  0  0
   -3.5029    0.3995    0.0000 R#  0  0  0  0  0  0  0  0  0  0  0  0
   -4.2173    1.6370    0.0000 R#  0  0  0  0  0  0  0  0  0  0  0  0
  1  2  2  0  0  0  0
  1  3  1  0  0  0  0
M  CHG  1   1   1
M  RGP  2   2   2   3   1
M  END
$MOL

  Mrv2115 08222316262D          

  4  3  0  0  0  0            999 V2000
    3.6846    1.1352    0.0000 S   0  0  0  0  0  0  0  0  0  0  0  0
    3.6846    0.3102    0.0000 R#  0  0  0  0  0  0  0  0  0  0  0  0
    2.9702    1.5477    0.0000 R#  0  0  0  0  0  0  0  0  0  0  0  0
    4.3521    1.6201    0.0000 H   0  0  0  0  0  0  0  0  0  0  0  0
  1  2  2  0  0  0  0
  1  3  1  0  0  0  0
  1  4  1  0  0  0  0
M  RGP  2   2   2   3   1
M  END

$RXN

      Mrv2115  082220231626

  1  1
$MOL

  Mrv2115 08222316262D          

  3  2  0  0  0  0            999 V2000
   -3.8170    0.7176    0.0000 S   0  3  0  0  0  0  0  0  0  0  0  0
   -4.4844    1.2025    0.0000 R#  0  0  0  0  0  0  0  0  0  0  0  0
   -3.8170   -0.1074    0.0000 R#  0  0  0  0  0  0  0  0  0  0  0  0
  1  2  2  0  0  0  0
  1  3  1  0  0  0  0
M  CHG  1   1   1
M  RGP  2   2   2   3   1
M  END
$MOL

  Mrv2115 08222316262D          

  3  2  0  0  0  0            999 V2000
    3.5268    0.8515    0.0000 S   0  0  0  0  0  0  0  0  0  0  0  0
    2.8593    1.3364    0.0000 R#  0  0  0  0  0  0  0  0  0  0  0  0
    3.5268    0.0265    0.0000 R#  0  0  0  0  0  0  0  0  0  0  0  0
  1  3  1  0  0  0  0
  1  2  1  0  0  0  0
M  RGP  2   2   2   3   1
M  END

$RXN

      Mrv2115  082220231626

  1  1
$MOL

  Mrv2115 08222316262D          

  3  2  0  0  0  0            999 V2000
   -3.8170    0.7176    0.0000 P   0  5  0  0  0  0  0  0  0  0  0  0
   -4.4844    1.2025    0.0000 R#  0  0  0  0  0  0  0  0  0  0  0  0
   -3.8170   -0.1074    0.0000 R#  0  0  0  0  0  0  0  0  0  0  0  0
  1  2  1  0  0  0  0
  1  3  1  0  0  0  0
M  CHG  1   1  -1
M  RGP  2   2   2   3   1
M  END
$MOL

  Mrv2115 08222316262D          

  3  2  0  0  0  0            999 V2000
    3.5268    0.8515    0.0000 P   0  0  0  0  0  0  0  0  0  0  0  0
    2.8593    1.3364    0.0000 R#  0  0  0  0  0  0  0  0  0  0  0  0
    3.5268    0.0265    0.0000 R#  0  0  0  0  0  0  0  0  0  0  0  0
  1  2  1  0  0  0  0
  1  3  1  0  0  0  0
M  RGP  2   2   2   3   1
M  END

$RXN

      Mrv2115  082220231626

  1  1
$MOL

  Mrv2115 08222316262D          

  4  3  0  0  0  0            999 V2000
   -4.1250    0.8545    0.0000 Se  0  3  0  0  0  0  0  0  0  0  0  0
   -4.1393    1.7398    0.0000 R#  0  0  0  0  0  0  0  0  0  0  0  0
   -4.7999    0.4035    0.0000 R#  0  0  0  0  0  0  0  0  0  0  0  0
   -3.6058    0.2134    0.0000 R#  0  0  0  0  0  0  0  0  0  0  0  0
  1  2  1  0  0  0  0
  1  3  1  0  0  0  0
  1  4  1  0  0  0  0
M  CHG  1   1   1
M  RGP  3   2   1   3   2   4   3
M  END
$MOL

  Mrv2115 08222316262D          

  4  3  0  0  0  0            999 V2000
    3.7930    0.1027    0.0000 R#  0  0  0  0  0  0  0  0  0  0  0  0
    2.5989    0.2929    0.0000 R#  0  0  0  0  0  0  0  0  0  0  0  0
    3.3042    1.5622    0.0000 R#  0  0  0  0  0  0  0  0  0  0  0  0
    3.2738    0.7439    0.0000 Se  0  0  0  0  0  3  0  0  0  0  0  0
  4  1  1  0  0  0  0
  4  2  1  0  0  0  0
  4  3  1  0  0  0  0
M  RGP  3   1   3   2   2   3   1
M  END

$RXN

      Mrv2115  082220231626

  1  1
$MOL

  Mrv2115 08222316262D          

  3  2  0  0  0  0            999 V2000
   -3.8170    0.7176    0.0000 Se  0  3  0  0  0  0  0  0  0  0  0  0
   -4.4844    1.2025    0.0000 R#  0  0  0  0  0  0  0  0  0  0  0  0
   -3.8170   -0.1074    0.0000 R#  0  0  0  0  0  0  0  0  0  0  0  0
  1  2  2  0  0  0  0
  1  3  1  0  0  0  0
M  CHG  1   1   1
M  RGP  2   2   2   3   1
M  END
$MOL

  Mrv2115 08222316262D          

  4  3  0  0  0  0            999 V2000
    3.5268    0.8515    0.0000 Se  0  0  0  0  0  0  0  0  0  0  0  0
    2.8593    1.3364    0.0000 R#  0  0  0  0  0  0  0  0  0  0  0  0
    3.5268    0.0265    0.0000 R#  0  0  0  0  0  0  0  0  0  0  0  0
    4.2619    1.2260    0.0000 H   0  0  0  0  0  0  0  0  0  0  0  0
  1  2  2  0  0  0  0
  1  3  1  0  0  0  0
  1  4  1  0  0  0  0
M  RGP  2   2   2   3   1
M  END

$RXN

      Mrv2115  082220231626

  1  1
$MOL

  Mrv2115 08222316262D          

  4  3  0  0  0  0            999 V2000
   -3.8170    0.7176    0.0000 Se  0  3  0  0  0  0  0  0  0  0  0  0
   -3.1495    1.2025    0.0000 R#  0  0  0  0  0  0  0  0  0  0  0  0
   -4.4844    1.2025    0.0000 R#  0  0  0  0  0  0  0  0  0  0  0  0
   -3.8170   -0.1074    0.0000 R#  0  0  0  0  0  0  0  0  0  0  0  0
  1  2  1  0  0  0  0
  1  3  2  0  0  0  0
  1  4  1  0  0  0  0
M  CHG  1   1   1
M  RGP  3   2   3   3   2   4   1
M  END
$MOL

  Mrv2115 08222316262D          

  4  3  0  0  0  0            999 V2000
    3.5268    0.8515    0.0000 Se  0  0  0  0  0  0  0  0  0  0  0  0
    4.1942    1.3364    0.0000 R#  0  0  0  0  0  0  0  0  0  0  0  0
    2.8593    1.3364    0.0000 R#  0  0  0  0  0  0  0  0  0  0  0  0
    3.5268    0.0265    0.0000 R#  0  0  0  0  0  0  0  0  0  0  0  0
  1  2  1  0  0  0  0
  1  3  2  0  0  0  0
  1  4  1  0  0  0  0
M  RGP  3   2   3   3   2   4   1
M  END

$RXN

      Mrv2115  082220231626

  1  1
$MOL

  Mrv2115 08222316262D          

  2  1  0  0  0  0            999 V2000
   -4.1250    0.8545    0.0000 Se  0  5  0  0  0  0  0  0  0  0  0  0
   -4.5857    1.5389    0.0000 R#  0  0  0  0  0  0  0  0  0  0  0  0
  1  2  1  0  0  0  0
M  CHG  1   1  -1
M  RGP  1   2   1
M  END
$MOL

  Mrv2115 08222316262D          

  2  1  0  0  0  0            999 V2000
    2.8131    1.4283    0.0000 R#  0  0  0  0  0  0  0  0  0  0  0  0
    3.2738    0.7439    0.0000 Se  0  0  0  0  0  0  0  0  0  0  0  0
  2  1  1  0  0  0  0
M  RGP  1   1   1
M  END

$RXN

      Mrv2115  082220231626

  1  1
$MOL

  Mrv2115 08222316262D          

  2  1  0  0  0  0            999 V2000
   -4.1250    0.8545    0.0000 O   0  5  0  0  0  0  0  0  0  0  0  0
   -4.5857    1.5389    0.0000 R#  0  0  0  0  0  0  0  0  0  0  0  0
  1  2  1  0  0  0  0
M  CHG  1   1  -1
M  RGP  1   2   1
M  END
$MOL

  Mrv2115 08222316262D          

  2  1  0  0  0  0            999 V2000
    2.8131    1.4283    0.0000 R#  0  0  0  0  0  0  0  0  0  0  0  0
    3.2738    0.7439    0.0000 O   0  0  0  0  0  0  0  0  0  0  0  0
  2  1  1  0  0  0  0
M  RGP  1   1   1
M  END

$RXN

      Mrv2115  082220231626

  1  1
$MOL

  Mrv2115 08222316262D          

  3  2  0  0  0  0            999 V2000
   -3.7500    0.8929    0.0000 O   0  3  0  0  0  0  0  0  0  0  0  0
   -3.7500    1.7179    0.0000 R#  0  0  0  0  0  0  0  0  0  0  0  0
   -2.9250    0.8929    0.0000 R#  0  0  0  0  0  0  0  0  0  0  0  0
  1  2  1  0  0  0  0
  1  3  2  0  0  0  0
M  CHG  1   1   1
M  RGP  2   2   1   3   2
M  END
$MOL

  Mrv2115 08222316262D          

  3  2  0  0  0  0            999 V2000
    3.0804    0.8259    0.0000 O   0  0  0  0  0  0  0  0  0  0  0  0
    3.0804    1.6509    0.0000 R#  0  0  0  0  0  0  0  0  0  0  0  0
    3.9054    0.8259    0.0000 R#  0  0  0  0  0  0  0  0  0  0  0  0
  1  2  1  0  0  0  0
  1  3  1  0  0  0  0
M  RGP  2   2   1   3   2
M  END

$RXN

      Mrv2115  082220231626

  1  1
$MOL

  Mrv2115 08222316262D          

  3  2  0  0  0  0            999 V2000
   -3.8170    0.7176    0.0000 O   0  3  0  0  0  0  0  0  0  0  0  0
   -4.4844    1.2025    0.0000 R#  0  0  0  0  0  0  0  0  0  0  0  0
   -3.8170   -0.1074    0.0000 R#  0  0  0  0  0  0  0  0  0  0  0  0
  1  2  6  0  0  0  0
  1  3  6  0  0  0  0
M  CHG  1   1   1
M  RGP  2   2   2   3   1
M  END
$MOL

  Mrv2115 08222316262D          

  3  2  0  0  0  0            999 V2000
    3.5268    0.8515    0.0000 O   0  0  0  0  0  0  0  0  0  0  0  0
    2.8593    1.3364    0.0000 R#  0  0  0  0  0  0  0  0  0  0  0  0
    3.5268    0.0265    0.0000 R#  0  0  0  0  0  0  0  0  0  0  0  0
  1  2  6  0  0  0  0
  1  3  6  0  0  0  0
M  RGP  2   2   2   3   1
M  END

$RXN

      Mrv2115  082220231626

  1  1
$MOL

  Mrv2115 08222316262D          

  3  2  0  0  0  0            999 V2000
   -2.5223    2.7357    0.0000 N   0  3  0  0  0  0  0  0  0  0  0  0
   -2.5223    1.9107    0.0000 N   0  0  0  0  0  0  0  0  0  0  0  0
   -2.5223    1.0857    0.0000 R#  0  0  0  0  0  0  0  0  0  0  0  0
  1  2  3  0  0  0  0
  2  3  1  0  0  0  0
M  CHG  1   1   1
M  RAD  2   1   2   2   2
M  RGP  1   3   1
M  END
$MOL

  Mrv2115 08222316262D          

  3  2  0  0  0  0            999 V2000
    3.9983    0.9678    0.0000 N   0  0  0  0  0  0  0  0  0  0  0  0
    4.4589    0.2834    0.0000 N   0  3  0  0  0  0  0  0  0  0  0  0
    4.9195   -0.4010    0.0000 R#  0  0  0  0  0  0  0  0  0  0  0  0
  1  2  3  0  0  0  0
  2  3  1  0  0  0  0
M  CHG  1   2   1
M  RGP  1   3   1
M  END

$RXN

      Mrv2115  082220231626

  1  1
$MOL

  Mrv2115 08222316262D          

  3  2  0  0  0  0            999 V2000
   -3.8009    0.9502    0.0000 N   0  3  0  0  0  0  0  0  0  0  0  0
   -4.2134    1.6647    0.0000 C   0  0  0  0  0  0  0  0  0  0  0  0
   -4.6259    2.3792    0.0000 R#  0  0  0  0  0  0  0  0  0  0  0  0
  1  2  3  0  0  0  0
  2  3  1  0  0  0  0
M  CHG  1   1   1
M  RGP  1   3   1
M  END
$MOL

  Mrv2115 08222316262D          

  3  2  0  0  0  0            999 V2000
    3.9983    0.9678    0.0000 N   0  0  0  0  0  0  0  0  0  0  0  0
    4.4589    0.2834    0.0000 C   0  0  0  0  0  0  0  0  0  0  0  0
    4.9195   -0.4010    0.0000 R#  0  0  0  0  0  0  0  0  0  0  0  0
  1  2  3  0  0  0  0
  2  3  1  0  0  0  0
M  RGP  1   3   1
M  END

$RXN

      Mrv2115  082220231626

  1  1
$MOL

  Mrv2115 08222316262D          

  2  1  0  0  0  0            999 V2000
   -2.9982    0.9603    0.0000 I   0  3  0  0  0  0  0  0  0  0  0  0
   -3.7126    1.3728    0.0000 R#  0  0  0  0  0  0  0  0  0  0  0  0
  1  2  1  0  0  0  0
M  CHG  1   1   1
M  RGP  1   2   1
M  END
$MOL

  Mrv2115 08222316262D          

  2  1  0  0  0  0            999 V2000
    2.1428    1.2107    0.0000 R#  0  0  0  0  0  0  0  0  0  0  0  0
    2.8572    0.7982    0.0000 I   0  0  0  0  0  0  0  0  0  0  0  0
  2  1  1  0  0  0  0
M  RGP  1   1   1
M  END

$RXN

      Mrv2115  082220231626

  1  1
$MOL

  Mrv2115 08222316262D          

  4  3  0  0  0  0            999 V2000
   -3.8170    0.7176    0.0000 Si  0  5  0  0  0  0  0  0  0  0  0  0
   -4.4844    1.2025    0.0000 R#  0  0  0  0  0  0  0  0  0  0  0  0
   -3.8170   -0.1074    0.0000 R#  0  0  0  0  0  0  0  0  0  0  0  0
   -3.0468    1.0132    0.0000 R#  0  0  0  0  0  0  0  0  0  0  0  0
  1  2  1  0  0  0  0
  1  3  1  0  0  0  0
  1  4  1  0  0  0  0
M  CHG  1   1  -1
M  RGP  3   2   2   3   1   4   3
M  END
$MOL

  Mrv2115 08222316262D          

  4  3  0  0  0  0            999 V2000
    3.5268    0.8515    0.0000 Si  0  0  0  0  0  0  0  0  0  0  0  0
    2.8593    1.3364    0.0000 R#  0  0  0  0  0  0  0  0  0  0  0  0
    3.5268    0.0265    0.0000 R#  0  0  0  0  0  0  0  0  0  0  0  0
    4.3114    1.1064    0.0000 R#  0  0  0  0  0  0  0  0  0  0  0  0
  1  2  1  0  0  0  0
  1  3  1  0  0  0  0
  1  4  1  0  0  0  0
M  RGP  3   2   2   3   1   4   3
M  END

$RXN

      Mrv2115  082220231626

  1  1
$MOL

  Mrv2115 08222316262D          

  3  2  0  0  0  0            999 V2000
   -3.8170    0.7176    0.0000 Si  0  5  0  0  0  0  0  0  0  0  0  0
   -4.4844    1.2025    0.0000 R#  0  0  0  0  0  0  0  0  0  0  0  0
   -3.8170   -0.1074    0.0000 R#  0  0  0  0  0  0  0  0  0  0  0  0
  1  2  1  0  0  0  0
  1  3  1  0  0  0  0
M  CHG  1   1  -1
M  RGP  2   2   2   3   1
M  END
$MOL

  Mrv2115 08222316262D          

  3  2  0  0  0  0            999 V2000
    3.5268    0.8515    0.0000 Si  0  0  0  0  0  0  0  0  0  0  0  0
    2.8593    1.3364    0.0000 R#  0  0  0  0  0  0  0  0  0  0  0  0
    3.5268    0.0265    0.0000 R#  0  0  0  0  0  0  0  0  0  0  0  0
  1  2  1  0  0  0  0
  1  3  1  0  0  0  0
M  RGP  2   2   2   3   1
M  END

$RXN

      Mrv2115  082220231626

  1  1
$MOL

  Mrv2115 08222316262D          

  5  4  0  0  0  0            999 V2000
   -4.1250    0.8545    0.0000 P   0  3  0  0  0  0  0  0  0  0  0  0
   -3.3598    1.3375    0.0000 R#  0  0  0  0  0  0  0  0  0  0  0  0
   -4.5857    1.5389    0.0000 R#  0  0  0  0  0  0  0  0  0  0  0  0
   -4.7999    0.4035    0.0000 R#  0  0  0  0  0  0  0  0  0  0  0  0
   -3.6058    0.2134    0.0000 R#  0  0  0  0  0  0  0  0  0  0  0  0
  1  2  1  0  0  0  0
  1  3  1  0  0  0  0
  1  4  1  0  0  0  0
  1  5  1  0  0  0  0
M  CHG  1   1   1
M  RGP  4   2   4   3   1   4   2   5   3
M  END
$MOL

  Mrv2115 08222316262D          

  5  4  0  0  0  0            999 V2000
    3.7930    0.1027    0.0000 R#  0  0  0  0  0  0  0  0  0  0  0  0
    2.5989    0.2929    0.0000 R#  0  0  0  0  0  0  0  0  0  0  0  0
    2.8131    1.4283    0.0000 R#  0  0  0  0  0  0  0  0  0  0  0  0
    4.0390    1.2269    0.0000 R#  0  0  0  0  0  0  0  0  0  0  0  0
    3.2738    0.7439    0.0000 P   0  0  0  0  0  0  0  0  0  0  0  0
  5  1  1  0  0  0  0
  5  2  1  0  0  0  0
  5  3  1  0  0  0  0
  5  4  1  0  0  0  0
M  RGP  4   1   3   2   2   3   1   4   4
M  END

$RXN

      Mrv2115  082220231626

  1  1
$MOL

  Mrv2115 08222316262D          

  3  2  0  0  0  0            999 V2000
   -3.7500    0.8929    0.0000 B   0  5  0  0  0  2  0  0  0  0  0  0
   -3.7500    1.7179    0.0000 R#  0  0  0  0  0  0  0  0  0  0  0  0
   -2.9250    0.8929    0.0000 R#  0  0  0  0  0  0  0  0  0  0  0  0
  1  2  1  0  0  0  0
  1  3  1  0  0  0  0
M  CHG  1   1  -1
M  RGP  2   2   1   3   2
M  END
$MOL

  Mrv2115 08222316262D          

  3  2  0  0  0  0            999 V2000
    3.0804    0.8259    0.0000 B   0  0  0  0  0  0  0  0  0  0  0  0
    3.0804    1.6509    0.0000 R#  0  0  0  0  0  0  0  0  0  0  0  0
    3.9054    0.8259    0.0000 R#  0  0  0  0  0  0  0  0  0  0  0  0
  1  2  1  0  0  0  0
  1  3  1  0  0  0  0
M  RGP  2   2   1   3   2
M  END

$RXN

      Mrv2115  082220231626

  1  1
$MOL

  Mrv2115 08222316262D          

  4  3  0  0  0  0            999 V2000
   -3.7500    0.8929    0.0000 B   0  5  0  0  0  3  0  0  0  0  0  0
   -3.7500    1.7179    0.0000 R#  0  0  0  0  0  0  0  0  0  0  0  0
   -2.9250    0.8929    0.0000 R#  0  0  0  0  0  0  0  0  0  0  0  0
   -4.3631    0.3408    0.0000 R#  0  0  0  0  0  0  0  0  0  0  0  0
  1  2  1  0  0  0  0
  1  3  1  0  0  0  0
  1  4  1  0  0  0  0
M  CHG  1   1  -1
M  RGP  3   2   1   3   2   4   3
M  END
$MOL

  Mrv2115 08222316262D          

  4  3  0  0  0  0            999 V2000
    3.0804    0.8259    0.0000 B   0  0  0  0  0  0  0  0  0  0  0  0
    3.0804    1.6509    0.0000 R#  0  0  0  0  0  0  0  0  0  0  0  0
    3.9054    0.8259    0.0000 R#  0  0  0  0  0  0  0  0  0  0  0  0
    2.4970    0.2425    0.0000 R#  0  0  0  0  0  0  0  0  0  0  0  0
  1  2  1  0  0  0  0
  1  3  1  0  0  0  0
  1  4  1  0  0  0  0
M  RGP  3   2   1   3   2   4   3
M  END

$RXN

      Mrv2115  082220231626

  1  1
$MOL

  Mrv2115 08222316262D          

  4  3  0  0  0  0            999 V2000
   -4.1250    0.8545    0.0000 C   0  5  0  0  0  0  0  0  0  0  0  0
   -4.1393    1.7398    0.0000 R#  0  0  0  0  0  0  0  0  0  0  0  0
   -4.7999    0.4035    0.0000 R#  0  0  0  0  0  0  0  0  0  0  0  0
   -3.6058    0.2134    0.0000 R#  0  0  0  0  0  0  0  0  0  0  0  0
  1  2  1  0  0  0  0
  1  3  1  0  0  0  0
  1  4  1  0  0  0  0
M  CHG  1   1  -1
M  RGP  3   2   1   3   2   4   3
M  END
$MOL

  Mrv2115 08222316262D          

  4  3  0  0  0  0            999 V2000
    3.7930    0.1027    0.0000 R#  0  0  0  0  0  0  0  0  0  0  0  0
    2.5989    0.2929    0.0000 R#  0  0  0  0  0  0  0  0  0  0  0  0
    3.3042    1.5622    0.0000 R#  0  0  0  0  0  0  0  0  0  0  0  0
    3.2738    0.7439    0.0000 C   0  0  0  0  0  0  0  0  0  0  0  0
  4  1  1  0  0  0  0
  4  2  1  0  0  0  0
  4  3  1  0  0  0  0
M  RGP  3   1   3   2   2   3   1
M  END

$RXN

      Mrv2115  082220231626

  1  1
$MOL

  Mrv2115 08222316262D          

  3  2  0  0  0  0            999 V2000
   -3.8393    0.5696    0.0000 R#  0  0  0  0  0  0  0  0  0  0  0  0
   -4.5538    0.1571    0.0000 C   0  5  0  0  0  0  0  0  0  0  0  0
   -5.2682    0.5696    0.0000 R#  0  0  0  0  0  0  0  0  0  0  0  0
  1  2  1  0  0  0  0
  2  3  1  0  0  0  0
M  CHG  1   2  -1
M  RGP  2   1   2   3   1
M  END
$MOL

  Mrv2115 08222316262D          

  3  2  0  0  0  0            999 V2000
    2.4329    0.7848    0.0000 R#  0  0  0  0  0  0  0  0  0  0  0  0
    3.1473    0.3723    0.0000 C   0  5  0  0  0  0  0  0  0  0  0  0
    3.8618    0.7848    0.0000 R#  0  0  0  0  0  0  0  0  0  0  0  0
  2  1  1  0  0  0  0
  3  2  1  0  0  0  0
M  CHG  1   2  -1
M  RGP  2   1   1   3   2
M  END

$RXN

      Mrv2115  082220231626

  1  1
$MOL

  Mrv2115 08222316262D          

  3  2  0  0  0  0            999 V2000
   -3.4025    0.6334    0.0000 R#  0  0  0  0  0  0  0  0  0  0  0  0
   -4.7374    0.6334    0.0000 R#  0  0  0  0  0  0  0  0  0  0  0  0
   -4.0700    0.1484    0.0000 C   0  5  0  0  0  0  0  0  0  0  0  0
  1  3  6  0  0  0  0
  2  3  6  0  0  0  0
M  CHG  1   3  -1
M  RGP  2   1   2   2   1
M  END
$MOL

  Mrv2115 08222316262D          

  3  2  0  0  0  0            999 V2000
    2.7455    0.6589    0.0000 C   0  0  0  0  0  0  0  0  0  0  0  0
    2.0781    1.1438    0.0000 R#  0  0  0  0  0  0  0  0  0  0  0  0
    3.4130    1.1438    0.0000 R#  0  0  0  0  0  0  0  0  0  0  0  0
  2  1  6  0  0  0  0
  3  1  6  0  0  0  0
M  RGP  2   2   1   3   2
M  END

$RXN

      Mrv2115  082220231626

  1  1
$MOL

  Mrv2115 08222316262D          

  4  3  0  0  0  0            999 V2000
   -3.4025    0.6334    0.0000 R#  0  0  0  0  0  0  0  0  0  0  0  0
   -4.7374    0.6334    0.0000 R#  0  0  0  0  0  0  0  0  0  0  0  0
   -4.0700    0.1484    0.0000 C   0  5  0  0  0  0  0  0  0  0  0  0
   -4.0268   -0.6754    0.0000 R#  0  0  0  0  0  0  0  0  0  0  0  0
  1  3  6  0  0  0  0
  2  3  6  0  0  0  0
  3  4  1  0  0  0  0
M  CHG  1   3  -1
M  RGP  3   1   2   2   1   4   3
M  END
$MOL

  Mrv2115 08222316262D          

  4  3  0  0  0  0            999 V2000
    2.7455    0.6589    0.0000 C   0  0  0  0  0  0  0  0  0  0  0  0
    2.0781    1.1438    0.0000 R#  0  0  0  0  0  0  0  0  0  0  0  0
    3.4130    1.1438    0.0000 R#  0  0  0  0  0  0  0  0  0  0  0  0
    2.7455   -0.1661    0.0000 R#  0  0  0  0  0  0  0  0  0  0  0  0
  2  1  6  0  0  0  0
  3  1  6  0  0  0  0
  1  4  1  0  0  0  0
M  RGP  3   2   1   3   2   4   3
M  END

$RXN

 -INDIGO- 0822231626

  1  1
$MOL

  -INDIGO-08222316262D

  4  3  0  0  0  0  0  0  0  0999 V2000
    0.0000    0.0000    0.0000 R#  0  0  0  0  0  0  0  0  0  0  0  0
    0.0000    0.0000    0.0000 N   0  0  0  1  0  0  0  0  0  0  0  0
    0.0000    0.0000    0.0000 O   0  0  0  0  0  0  0  0  0  0  0  0
    0.0000    0.0000    0.0000 O   0  0  0  0  0  0  0  0  0  0  0  0
  1  2  1  0  0  0  0
  2  3  4  0  0  0  0
  2  4  4  0  0  0  0
M  RGP  1   1   1
M  END
$MOL

  -INDIGO-08222316262D

  4  3  0  0  0  0  0  0  0  0999 V2000
    0.0000    0.0000    0.0000 O   0  0  0  0  0  0  0  0  0  0  0  0
    0.0000    0.0000    0.0000 N   0  0  0  0  0  0  0  0  0  0  0  0
    0.0000    0.0000    0.0000 R#  0  0  0  0  0  0  0  0  0  0  0  0
    0.0000    0.0000    0.0000 O   0  0  0  0  0  0  0  0  0  0  0  0
  1  2  1  0  0  0  0
  2  3  1  0  0  0  0
  2  4  2  0  0  0  0
M  CHG  2   1  -1   2   1
M  RGP  1   3   1
M  END

$RXN

 -INDIGO- 0822231626

  1  1
$MOL

  -INDIGO-08222316262D

  5  4  0  0  0  0  0  0  0  0999 V2000
    0.0000    0.0000    0.0000 H   0  0  0  0  0  0  0  0  0  0  0  0
    0.0000    0.0000    0.0000 O   0  0  0  0  0  0  0  0  0  0  0  0
    0.0000    0.0000    0.0000 N   0  0  0  0  0  0  0  0  0  0  0  0
    0.0000    0.0000    0.0000 R#  0  0  0  0  0  0  0  0  0  0  0  0
    0.0000    0.0000    0.0000 O   0  0  0  0  0  0  0  0  0  0  0  0
  1  2  1  0  0  0  0
  2  3  1  0  0  0  0
  3  4  1  0  0  0  0
  3  5  2  0  0  0  0
M  RGP  1   4   1
M  END
$MOL

  -INDIGO-08222316262D

  4  3  0  0  0  0  0  0  0  0999 V2000
    0.0000    0.0000    0.0000 O   0  0  0  0  0  0  0  0  0  0  0  0
    0.0000    0.0000    0.0000 N   0  0  0  0  0  0  0  0  0  0  0  0
    0.0000    0.0000    0.0000 R#  0  0  0  0  0  0  0  0  0  0  0  0
    0.0000    0.0000    0.0000 O   0  0  0  0  0  0  0  0  0  0  0  0
  1  2  1  0  0  0  0
  2  3  1  0  0  0  0
  2  4  2  0  0  0  0
M  CHG  2   1  -1   2   1
M  RGP  1   3   1
M  END

$RXN

 -INDIGO- 0822231626

  1  1
$MOL

  -INDIGO-08222316262D

  4  3  0  0  0  0  0  0  0  0999 V2000
    0.0000    0.0000    0.0000 R#  0  0  0  0  0  0  0  0  0  0  0  0
    0.0000    0.0000    0.0000 N   0  0  0  0  0  0  0  0  0  0  0  0
    0.0000    0.0000    0.0000 O   0  0  0  0  0  0  0  0  0  0  0  0
    0.0000    0.0000    0.0000 O   0  0  0  0  0  0  0  0  0  0  0  0
  1  2  1  0  0  0  0
  2  3  2  0  0  0  0
  2  4  2  0  0  0  0
M  RGP  1   1   1
M  END
$MOL

  -INDIGO-08222316262D

  4  3  0  0  0  0  0  0  0  0999 V2000
    0.0000    0.0000    0.0000 O   0  0  0  0  0  0  0  0  0  0  0  0
    0.0000    0.0000    0.0000 N   0  0  0  0  0  0  0  0  0  0  0  0
    0.0000    0.0000    0.0000 R#  0  0  0  0  0  0  0  0  0  0  0  0
    0.0000    0.0000    0.0000 O   0  0  0  0  0  0  0  0  0  0  0  0
  1  2  1  0  0  0  0
  2  3  1  0  0  0  0
  2  4  2  0  0  0  0
M  CHG  2   1  -1   2   1
M  RGP  1   3   1
M  END

$RXN

 -INDIGO- 0822231626

  1  1
$MOL

  -INDIGO-08222316262D

  5  4  0  0  0  0  0  0  0  0999 V2000
    0.0000    0.0000    0.0000 H   0  0  0  0  0  0  0  0  0  0  0  0
    0.0000    0.0000    0.0000 O   0  0  0  0  0  0  0  0  0  0  0  0
    0.0000    0.0000    0.0000 N   0  0  0  0  0  0  0  0  0  0  0  0
    0.0000    0.0000    0.0000 O   0  0  0  0  0  0  0  0  0  0  0  0
    0.0000    0.0000    0.0000 R#  0  0  0  0  0  0  0  0  0  0  0  0
  1  2  1  0  0  0  0
  2  3  1  0  0  0  0
  3  4  1  0  0  0  0
  3  5  1  0  0  0  0
M  RGP  1   5   1
M  END
$MOL

  -INDIGO-08222316262D

  4  3  0  0  0  0  0  0  0  0999 V2000
    0.0000    0.0000    0.0000 O   0  0  0  0  0  0  0  0  0  0  0  0
    0.0000    0.0000    0.0000 N   0  0  0  0  0  0  0  0  0  0  0  0
    0.0000    0.0000    0.0000 R#  0  0  0  0  0  0  0  0  0  0  0  0
    0.0000    0.0000    0.0000 O   0  0  0  0  0  0  0  0  0  0  0  0
  1  2  1  0  0  0  0
  2  3  1  0  0  0  0
  2  4  2  0  0  0  0
M  CHG  2   1  -1   2   1
M  RGP  1   3   1
M  END

$RXN

 -INDIGO- 0822231626

  1  1
$MOL

  -INDIGO-08222316262D

  5  4  0  0  0  0  0  0  0  0999 V2000
    0.0000    0.0000    0.0000 H   0  0  0  0  0  0  0  0  0  0  0  0
    0.0000    0.0000    0.0000 N   0  0  0  0  0  6  0  0  0  0  0  0
    0.0000    0.0000    0.0000 R#  0  0  0  0  0  0  0  0  0  0  0  0
    0.0000    0.0000    0.0000 O   0  0  0  0  0  0  0  0  0  0  0  0
    0.0000    0.0000    0.0000 O   0  0  0  0  0  0  0  0  0  0  0  0
  1  2  1  0  0  0  0
  2  3  1  0  0  0  0
  2  4  2  0  0  0  0
  2  5  2  0  0  0  0
M  RGP  1   3   1
M  END
$MOL

  -INDIGO-08222316262D

  4  3  0  0  0  0  0  0  0  0999 V2000
    0.0000    0.0000    0.0000 O   0  0  0  0  0  0  0  0  0  0  0  0
    0.0000    0.0000    0.0000 N   0  0  0  0  0  0  0  0  0  0  0  0
    0.0000    0.0000    0.0000 R#  0  0  0  0  0  0  0  0  0  0  0  0
    0.0000    0.0000    0.0000 O   0  0  0  0  0  0  0  0  0  0  0  0
  1  2  1  0  0  0  0
  2  3  1  0  0  0  0
  2  4  2  0  0  0  0
M  CHG  2   1  -1   2   1
M  RGP  1   3   1
M  END
