# Supplementary material for: Free and open-source QSAR-ready workflow for automated standardization of chemical structures in support of QSAR modeling
Source: J Cheminform. 2024 Feb 20;16:19. doi: 10.1186/s13321-024-00814-3 (PMC10880251; doi:10.1186/s13321-024-00814-3)
Supplement: Supplementary file 3 — Additional file 3.S3. Examples of standardization transformations. [file 13321_2024_814_MOESM3_ESM.xlsx]

## Sheet: results
Molecule name	Original_SMILES	Canonical_QSARr	Salt_Solvent
22224-92-6	CC1=CC(=CC=C1SC)OP(=O)(NC(C)C)OCC	CC1=CC(=CC=C1SC)OP(=O)(NC(C)C)OCC
63659-18-7	CC(C)NCC(O)COC1=CC=C(CCOCC2CC2)C=C1	CC(C)NCC(O)COC1=CC=C(CCOCC2CC2)C=C1
108-82-7	CC(C)CC(O)CC(C)C	CC(C)CC(O)CC(C)C
106-24-1	CC(C)=CCCC(C)=CCO	CC(C)=CCCC(C)=CCO
288254-16-0	CCC(CNC1N=C(NC2C=CC(=CC=2)C2=NC3C=C(C=CC=3O2)C(C)(C)CC)N=C(NC2C=CC(=CC=2)C2=NC3C=C(C=CC=3O2)C(C)(C)CC)N=1)CCCC	CCC(CNC1N=C(NC2C=CC(=CC=2)C2=NC3C=C(C=CC=3O2)C(C)(C)CC)N=C(NC2C=CC(=CC=2)C2=NC3C=C(C=CC=3O2)C(C)(C)CC)N=1)CCCC
389-08-2	CC1C=CC2=C(N=1)N(CC)C=C(C(O)=O)C2=O	CC1C=CC2=C(N=1)N(CC)C=C(C(O)=O)C2=O
139-40-2	CC(C)NC1=NC(Cl)=NC(NC(C)C)=N1	CC(C)NC1=NC(Cl)=NC(NC(C)C)=N1
99-96-7	OC1C=CC(=CC=1)C(O)=O	OC1C=CC(=CC=1)C(O)=O
90-15-3	OC1=CC=CC2=CC=CC=C21	OC1=CC=CC2=CC=CC=C21
107-07-3	OCCCl	OCCCl
101-54-2	NC1C=CC(=CC=1)NC1C=CC=CC=1	NC1C=CC(=CC=1)NC1C=CC=CC=1
616-23-9	OCC(Cl)CCl	OCC(Cl)CCl
13360-64-0	CC1=CN=C(CC)C=N1	CC1=CN=C(CC)C=N1
132459-54-2	CCOC(=O)C1C=CC(=CC=1)N1C(=O)C2=CC=C3C4=C2C(=CC=C4C(=O)N(C2C=CC(=CC=2)C(=O)OCC)C3=O)C1=O	CCOC(=O)C1C=CC(=CC=1)N1C(=O)C2=CC=C3C4=C2C(=CC=C4C(=O)N(C2C=CC(=CC=2)C(=O)OCC)C3=O)C1=O
77-86-1	NC(CO)(CO)CO	NC(CO)(CO)CO
6300-61-4	[Na+].CC1=CC(N=NC2C=CC(=CC=2)S([O-])(=O)=O)=C(N)C=C1N	CC1C=C(N=NC2C=CC(=CC=2)S(O)(=O)=O)C(N)=CC=1N	[Na+]
126229-12-7	Cl.Cl.COC(=O)C1C(C(C(=O)OCCN2CCN(CC2)C(C2C=CC=CC=2)C2C=CC=CC=2)=C(C)NC=1C)C1C=C(C=CC=1)[N+]([O-])=O	COC(=O)C1C(C(C(=O)OCCN2CCN(CC2)C(C2C=CC=CC=2)C2C=CC=CC=2)C(C)=NC=1C)C1=CC(=CC=C1)[N+]([O-])=O	Cl
DTXCID1027500	[Cu+2].[Cu+2].[Cu+2].[O-]C(=O)CC(O)(CC([O-])=O)C([O-])=O.[O-]C(=O)CC(O)(CC([O-])=O)C([O-])=O	OC(=O)C(O)(CC(O)=O)CC(O)=O	[Cu+2]
33820-53-0	CC(C)C1=CC(=C(C(=C1)[N+]([O-])=O)N(CCC)CCC)[N+]([O-])=O	CC(C)C1=CC(=C(C(=C1)[N+]([O-])=O)N(CCC)CCC)[N+]([O-])=O
928-96-1	CCC=CCCO	CCC=CCCO
DTXCID609618	[Ca+2].[O-]C(=O)C(O)C(O)C(O)C(O)CO.[O-]C(=O)C(O)C(O)C(O)C(O)CO	OCC(O)C(O)C(O)C(O)C(O)=O	[Ca+2]
94-62-2	O=C(C=CC=CC1=CC2OCOC=2C=C1)N1CCCCC1	O=C(C=CC=CC1=CC2OCOC=2C=C1)N1CCCCC1
DTXCID904830	[Cr].[C-]#[O+].[C-]#[O+].[C-]#[O+].[C-]#[O+].[C-]#[O+].[C-]#[O+]	[C-]#[O+]	[Cr]
643-22-1	COC1(C)CC(OC2C(C)C(=O)OC(CC)C(C)(O)C(O)C(C)C(=O)C(C)CC(C)(O)C(OC3OC(C)CC(C3O)N(C)C)C2C)OC(C)C1O.CCCCCCCCCCCCCCCCCC(O)=O	COC1(C)CC(OC2C(C)C(=O)OC(CC)C(C)(O)C(O)C(C)C(=O)C(C)CC(C)(O)C(OC3OC(C)CC(C3O)N(C)C)C2C)OC(C)C1O	CCCCCCCCCCCCCCCCCC(=O)O
95-48-7	CC1C=CC=CC=1O	CC1C=CC=CC=1O
72903-27-6	CCOC(=O)C1CCC(CC1)C(=O)OCC	CCOC(=O)C1CCC(CC1)C(=O)OCC
24382-04-5	[Na+].O=C[CH-]C=O	O=CCC=O	[Na+]
DTXCID5021758	[Ce+3].[Ce+3].[O-]C([O-])=O.[O-]C([O-])=O.[O-]C([O-])=O	OC(O)=O	[Ce+3]
DTXCID8031360	[Na+].[Zr+4].CC(O)C([O-])=O.CC(O)C([O-])=O.CC(O)C([O-])=O.CC(O)C([O-])=O.CC(O)C([O-])=O	CC(O)C(O)=O	[Na+].[Zr+4]
2634-33-5	O=C1NSC2C=CC=CC=21	O=C1NSC2C=CC=CC=21
842-07-9	OC1C=CC2C=CC=CC=2C=1N=NC1C=CC=CC=1	OC1C=CC2C=CC=CC=2C=1N=NC1C=CC=CC=1
DTXCID1030022	O.O.[Na+].[Na+].[Cu+2].[O-]C(=O)CN(CC([O-])=O)CCN(CC([O-])=O)CC([O-])=O	OC(=O)CN(CC(O)=O)CCN(CC(O)=O)CC(O)=O	O.[Na+].[Cu+2]
4180-23-8	CC=CC1=CC=C(C=C1)OC	CC=CC1=CC=C(C=C1)OC
76738-62-0	CC(C)(C)C(O)C(CC1=CC=C(Cl)C=C1)N1C=NC=N1	CC(C)(C)C(O)C(CC1=CC=C(Cl)C=C1)N1C=NC=N1
65887-08-3	CSCC(C=O)=CC1C=CC=CC=1	CSCC(C=O)=CC1C=CC=CC=1
136-45-8	CCCOC(=O)C1C=NC(=CC=1)C(=O)OCCC	CCCOC(=O)C1C=NC(=CC=1)C(=O)OCCC
1139-30-6	CC1(C)CC2C1CCC1(C)OC1CCC2=C	CC1(C)CC2C1CCC1(C)OC1CCC2=C
120-32-1	OC1=CC=C(Cl)C=C1CC1C=CC=CC=1	OC1=CC=C(Cl)C=C1CC1C=CC=CC=1
115-18-4	CC(C)(O)C=C	CC(C)(O)C=C
76-44-8	ClC1(Cl)C2(Cl)C3C=CC(Cl)C3C1(Cl)C(Cl)=C2Cl	ClC1(Cl)C2(Cl)C3C=CC(Cl)C3C1(Cl)C(Cl)=C2Cl
591-87-7	CC(=O)OCC=C	CC(=O)OCC=C
DTXCID7021946	CC(C)CC(NC(=O)C(NC(=O)C(C)NC(=O)C(N)CC1C=CC=CC=1)C(C)CC)C(O)=O	CC(C)CC(NC(=O)C(NC(=O)C(C)NC(=O)C(N)CC1C=CC=CC=1)C(C)CC)C(O)=O
156-62-7	[Ca+2].[N-2]C#N	NC#N	[Ca+2]
94158-14-2	Cl.OCCNC1=CC2OCOC=2C=C1	OCCNC1=CC2OCOC=2C=C1	Cl
112-27-6	OCCOCCOCCO	OCCOCCOCCO
6381-77-7	[Na+].[O-]C1C(OC(=O)C=1O)C(O)CO	OCC(O)C1OC(=O)C(=O)C1O	[Na+]
68489-14-5	CC(C)C1CCC(C)CC1C(=O)NCC(=O)OCC	CC(C)C1CCC(C)CC1C(=O)NCC(=O)OCC
51-67-2	NCCC1=CC=C(O)C=C1	NCCC1=CC=C(O)C=C1
99-49-0	CC1=CCC(CC1=O)C(C)=C	CC1=CCC(CC1=O)C(C)=C
96-45-7	S=C1NCCN1	S=C1NCCN1
87731-18-8	COC(=O)OC1CCCC=CCC1	COC(=O)OC1CCCC=CCC1
137-17-7	CC1C=C(N)C(C)=CC=1C	CC1C=C(N)C(C)=CC=1C
434-13-9	CC(CCC(O)=O)C1CCC2C3CCC4CC(O)CCC4(C)C3CCC21C	CC(CCC(O)=O)C1CCC2C3CCC4CC(O)CCC4(C)C3CCC21C
299-86-5	COP(=O)(NC)OC1C=CC(=CC=1Cl)C(C)(C)C	COP(=O)(NC)OC1C=CC(=CC=1Cl)C(C)(C)C
91-62-3	CC1=CC2C=CC=NC=2C=C1	CC1=CC2C=CC=NC=2C=C1
1934-20-9	[Na+].[O-]S(=O)(=O)C1=CC2C=CC(O)=C(N=NC3C=CC=CC=3)C=2C=C1	OC1C=CC2C=C(C=CC=2C=1N=NC1C=CC=CC=1)S(O)(=O)=O	[Na+]
76-01-7	ClC(Cl)C(Cl)(Cl)Cl	ClC(Cl)C(Cl)(Cl)Cl
145-73-3	OC(=O)C1C(C2CCC1O2)C(O)=O	OC(=O)C1C(C2CCC1O2)C(O)=O
DTXCID3031999	CC(CC1C=CC(=CC=1)C(C)(C)C)CN1CC(C)OC(C)C1	CC(CC1C=CC(=CC=1)C(C)(C)C)CN1CC(C)OC(C)C1
13254-34-7	CC(C)CCCC(C)(C)O	CC(C)CCCC(C)(C)O
DTXCID609736	[Na+].[Na+].[Na+].[Na+].[O-]C([O-])=O.[O-]C([O-])=O.OO.OO.OO	OC(O)=O	OO.[Na+]
57-74-9	ClC1(Cl)C2(Cl)C3CC(Cl)C(Cl)C3C1(Cl)C(Cl)=C2Cl	ClC1(Cl)C2(Cl)C3CC(Cl)C(Cl)C3C1(Cl)C(Cl)=C2Cl
27593-23-3	CCCCCC1=CC=CC(=O)O1	CCCCCC1=CC=CC(=O)O1
67-20-9	[O-][N+](=O)C1=CC=C(C=NN2CC(=O)NC2=O)O1	[O-][N+](=O)C1=CC=C(C=NN2CC(=O)NC2=O)O1
87-82-1	BrC1C(Br)=C(Br)C(Br)=C(Br)C=1Br	BrC1C(Br)=C(Br)C(Br)=C(Br)C=1Br
137-40-6	[Na+].CCC([O-])=O	CCC(O)=O	[Na+]
DTXCID6020561	[Cr+3].[O-]C(=O)C1=CN=CC=C1.[O-]C(=O)C1=CN=CC=C1.[O-]C(=O)C1=CN=CC=C1	OC(=O)C1C=CC=NC=1	[Cr+3]
56-85-9	NC(=O)CCC(N)C(O)=O	NC(=O)CCC(N)C(O)=O
315-18-4	CC1C=C(C=C(C)C=1N(C)C)OC(=O)NC	CC1C=C(C=C(C)C=1N(C)C)OC(=O)NC
97-62-1	CCOC(=O)C(C)C	CCOC(=O)C(C)C
103-95-7	CC(C)C1=CC=C(CC(C)C=O)C=C1	CC(C)C1=CC=C(CC(C)C=O)C=C1
76231-76-0	CC(C)C12CC1C(C)C(=O)C2	CC(C)C12CC1C(C)C(=O)C2
DTXCID6020802	CC(C)CC(NC(=O)C(NC(=O)C(C)NC(=O)C(N)CC1C=CC=CC=1)C(C)CC)C(O)=O	CC(C)CC(NC(=O)C(NC(=O)C(C)NC(=O)C(N)CC1C=CC=CC=1)C(C)CC)C(O)=O
106-27-4	CCCC(=O)OCCC(C)C	CCCC(=O)OCCC(C)C
226940-14-3	[Cl-].COC1=CC(N=NC2=CC(=CC=C2)[N+](C)(C)C)=C(C=C1N)OC	COC1=CC(N=NC2=CC(=CC=C2)[N+](C)(C)C)=C(C=C1N)OC	[Cl-]
872-50-4	CN1CCCC1=O	CN1CCCC1=O
DTXCID7021942	CC(C)CC(NC(=O)C(NC(=O)C(C)NC(=O)C(N)CC1C=CC=CC=1)C(C)CC)C(O)=O	CC(C)CC(NC(=O)C(NC(=O)C(C)NC(=O)C(N)CC1C=CC=CC=1)C(C)CC)C(O)=O
2353-45-9	[Na+].[Na+].CC[N+](CC1=CC(=CC=C1)S([O-])(=O)=O)=C1C=CC(C=C1)=C(C1C=CC(O)=CC=1S([O-])(=O)=O)C1C=CC(=CC=1)N(CC1=CC(=CC=C1)S([O-])(=O)=O)CC	CCN(CC1C=C(C=CC=1)S(O)(=O)=O)C1C=CC(=CC=1)C(C1C=CC(O)=CC=1S(O)(=O)=O)=C1C=CC(C=C1)=[N+](CC1C=C(C=CC=1)S(O)(=O)=O)CC	[Na+]
74115-24-5	ClC1C=CC=CC=1C1N=NC(=NN=1)C1C=CC=CC=1Cl	ClC1C=CC=CC=1C1N=NC(=NN=1)C1C=CC=CC=1Cl
620-17-7	CCC1C=CC=C(O)C=1	CCC1C=CC=C(O)C=1
134-72-5	CC(NC)C(O)C1C=CC=CC=1.CC(NC)C(O)C1C=CC=CC=1.OS(O)(=O)=O	CC(NC)C(O)C1C=CC=CC=1	OS(=O)(=O)O
88-41-5	CC(=O)OC1CCCCC1C(C)(C)C	CC(=O)OC1CCCCC1C(C)(C)C
25956-17-6	[Na+].[Na+].CC1C=C(N=NC2=C(O)C=CC3C=C(C=CC=32)S([O-])(=O)=O)C(=CC=1S([O-])(=O)=O)OC	CC1C=C(N=NC2C3=CC=C(C=C3C=CC=2O)S(O)(=O)=O)C(=CC=1S(O)(=O)=O)OC	[Na+]
623-53-0	COC(=O)OCC	COC(=O)OCC
2104-64-5	CCOP(=S)(OC1C=CC(=CC=1)[N+]([O-])=O)C1C=CC=CC=1	CCOP(=S)(OC1C=CC(=CC=1)[N+]([O-])=O)C1C=CC=CC=1
83763-47-7	COC1C=CC(=CC=1N)NCCO	COC1C=CC(=CC=1N)NCCO
68-26-8	CC1CCCC(C)(C)C=1C=CC(C)=CC=CC(C)=CCO	CC1CCCC(C)(C)C=1C=CC(C)=CC=CC(C)=CCO
1420-04-8	NCCO.[O-][N+](=O)C1=CC(Cl)=C(C=C1)NC(=O)C1C=C(Cl)C=CC=1O	[O-][N+](=O)C1=CC(Cl)=C(C=C1)NC(=O)C1C=C(Cl)C=CC=1O	NCCO
104-46-1	CC=CC1=CC=C(C=C1)OC	CC=CC1=CC=C(C=C1)OC
2212-67-1	CCSC(=O)N1CCCCCC1	CCSC(=O)N1CCCCCC1
40188-41-8	CC(C)CCCC(C)CC#N	CC(C)CCCC(C)CC#N
20721-50-0	NC1C=CC(=CC=1)N=NC1C=CC(=CC=1)N(CCO)CCO	NC1C=CC(=CC=1)N=NC1C=CC(=CC=1)N(CCO)CCO
303-47-9	CC1CC2C(C(=O)O1)=C(O)C(=CC=2Cl)C(=O)NC(CC1C=CC=CC=1)C(O)=O	CC1CC2C(C(=O)O1)=C(O)C(=CC=2Cl)C(=O)NC(CC1C=CC=CC=1)C(O)=O
1123-85-9	CC(CO)C1C=CC=CC=1	CC(CO)C1C=CC=CC=1
2164-17-2	CN(C)C(=O)NC1=CC(=CC=C1)C(F)(F)F	CN(C)C(=O)NC1=CC(=CC=C1)C(F)(F)F
1918-16-7	CC(C)N(C(=O)CCl)C1C=CC=CC=1	CC(C)N(C(=O)CCl)C1C=CC=CC=1
94158-13-1	Cl.NC1C=CC(=CC=1[N+]([O-])=O)N(CCO)CCO	NC1C=CC(=CC=1[N+]([O-])=O)N(CCO)CCO	Cl
2008-41-5	CCSC(=O)N(CC(C)C)CC(C)C	CCSC(=O)N(CC(C)C)CC(C)C
DTXCID7012294	O.[Zn+2].[O-]C([O-])=O	OC(O)=O	O.[Zn+2]
96-26-4	OCC(=O)CO	OCC(=O)CO
DTXCID307203	[Al+3].CC[O-].CC[O-].CC[O-]	CCO	[Al+3]
DTXCID7016989	[Al+3].CC(O)C([O-])=O.CC(O)C([O-])=O.CC(O)C([O-])=O	CC(O)C(O)=O	[Al+3]
DTXCID9014472	[Cu+2].NCCN.NCCN	NCCN	[Cu+2]
60-35-5	CC(N)=O	CC(N)=O
DTXCID2023935	CNCC(O)C(O)C(O)C(O)CO.O[Sb](=O)=O	CNCC(O)C(O)C(O)C(O)CO	O[Sb](=O)=O
32687-78-8	CC(C)(C)C1=CC(CCC(=O)NNC(=O)CCC2=CC(=C(O)C(=C2)C(C)(C)C)C(C)(C)C)=CC(=C1O)C(C)(C)C	CC(C)(C)C1=CC(CCC(=O)NNC(=O)CCC2=CC(=C(O)C(=C2)C(C)(C)C)C(C)(C)C)=CC(=C1O)C(C)(C)C
138-15-8	Cl.NC(CCC(O)=O)C(O)=O	NC(CCC(O)=O)C(O)=O	Cl
67-56-1	CO	CO
78-87-5	CC(Cl)CCl	CC(Cl)CCl
112-14-1	CCCCCCCCOC(C)=O	CCCCCCCCOC(C)=O
19224-26-1	CC(COC(=O)C1C=CC=CC=1)OC(=O)C1C=CC=CC=1	CC(COC(=O)C1C=CC=CC=1)OC(=O)C1C=CC=CC=1
127-51-5	CC(=CC1C(C)=CCCC1(C)C)C(C)=O	CC(=CC1C(C)=CCCC1(C)C)C(C)=O
131657-78-8	CCNC1=CC(=CC(Cl)=C1O)[N+]([O-])=O	CCNC1=CC(=CC(Cl)=C1O)[N+]([O-])=O
3337-71-1	COC(=O)NS(=O)(=O)C1C=CC(N)=CC=1	COC(=O)NS(=O)(=O)C1C=CC(N)=CC=1
DTXCID2030807	O.O.O.O.O.[Ca+2].CC(O)C([O-])=O.CC(O)C([O-])=O	CC(O)C(O)=O	O.[Ca+2]
7416-35-5	CC=C(C)C1CCC(C)(C)O1	CC=C(C)C1CCC(C)(C)O1
1689-84-5	N#CC1=CC(Br)=C(O)C(Br)=C1	N#CC1=CC(Br)=C(O)C(Br)=C1
75-35-4	C=C(Cl)Cl	C=C(Cl)Cl
94-58-6	CCCC1=CC2OCOC=2C=C1	CCCC1=CC2OCOC=2C=C1
122-40-7	CCCCCC(C=O)=CC1C=CC=CC=1	CCCCCC(C=O)=CC1C=CC=CC=1
540-88-5	CC(=O)OC(C)(C)C	CC(=O)OC(C)(C)C
10605-21-7	COC(=O)NC1NC2C=CC=CC=2N=1	COC(=O)NC1NC2C=CC=CC=2N=1
50471-44-8	CC1(C=C)OC(=O)N(C2C=C(Cl)C=C(Cl)C=2)C1=O	CC1(C=C)OC(=O)N(C2C=C(Cl)C=C(Cl)C=2)C1=O
83-67-0	CN1C2N=CN(C)C=2C(=O)NC1=O	CN1C2N=CN(C)C=2C(=O)NC1=O
60523-21-9	CCOC(=O)C(C)C=C=C	CCOC(=O)C(C)C=C=C
3179-89-3	CC1=CC(=CC=C1N=NC1C=CC(=CC=1)[N+]([O-])=O)N(CCO)CCO	CC1=CC(=CC=C1N=NC1C=CC(=CC=1)[N+]([O-])=O)N(CCO)CCO
86-50-0	COP(=S)(OC)SCN1N=NC2C=CC=CC=2C1=O	COP(=S)(OC)SCN1N=NC2C=CC=CC=2C1=O
1918-02-01	NC1C(Cl)=C(N=C(Cl)C=1Cl)C(O)=O	NC1C(Cl)=C(N=C(Cl)C=1Cl)C(O)=O
51218-45-2	CC1C=CC=C(CC)C=1N(C(C)COC)C(=O)CCl	CC1C=CC=C(CC)C=1N(C(C)COC)C(=O)CCl
23911-56-0	CC1C2=CC=CC=C2OC=1C(C)=O	CC1C2=CC=CC=C2OC=1C(C)=O
108-99-6	CC1C=NC=CC=1	CC1C=NC=CC=1
961-11-5	COP(=O)(OC(=CCl)C1=CC(Cl)=C(Cl)C=C1Cl)OC	COP(=O)(OC(=CCl)C1=CC(Cl)=C(Cl)C=C1Cl)OC
7696-12-0	CC(C)=CC1C(C(=O)OCN2C(=O)C3CCCCC=3C2=O)C1(C)C	CC(C)=CC1C(C(=O)OCN2C(=O)C3CCCCC=3C2=O)C1(C)C
108-95-2	OC1C=CC=CC=1	OC1C=CC=CC=1
123-68-2	CCCCCC(=O)OCC=C	CCCCCC(=O)OCC=C
DTXCID801252	[Ca+2].O=S1(=O)[N-]C(=O)C2=CC=CC=C12.O=S1(=O)[N-]C(=O)C2=CC=CC=C12	O=C1NS(=O)(=O)C2C=CC=CC1=2	[Ca+2]
1049017-63-1	C=CC1(CC=CCC1)C=O	C=CC1(CC=CCC1)C=O
59756-60-4	CN1C=C(C(=O)C(=C1)C1C=CC=CC=1)C1=CC(=CC=C1)C(F)(F)F	CN1C=C(C(=O)C(=C1)C1C=CC=CC=1)C1=CC(=CC=C1)C(F)(F)F
95-88-5	OC1=CC(O)=C(Cl)C=C1	OC1=CC(O)=C(Cl)C=C1
DTXCID607179	O.O.O.[Ce+3].[Ce+3].CC([O-])=O.CC([O-])=O.CC([O-])=O.CC([O-])=O.CC([O-])=O.CC([O-])=O	CC(O)=O	O.[Ce+3]
81786-75-6	CC(=O)C(C)C(=C)C(C)C(C)(C)C	CC(=O)C(C)C(=C)C(C)C(C)(C)C
112-38-9	C=CCCCCCCCCC(O)=O	C=CCCCCCCCCC(O)=O
119-53-9	OC(C(=O)C1C=CC=CC=1)C1C=CC=CC=1	OC(C(=O)C1C=CC=CC=1)C1C=CC=CC=1
476332-65-7	CC1C(C)(C)C2CCC3CC(C)(C)OC3C2C1(C)C	CC1C(C)(C)C2CCC3CC(C)(C)OC3C2C1(C)C
117-81-7	CCCCC(COC(=O)C1C=CC=CC=1C(=O)OCC(CCCC)CC)CC	CCCCC(COC(=O)C1C=CC=CC=1C(=O)OCC(CCCC)CC)CC
124-48-1	ClC(Br)Br	ClC(Br)Br
67-63-0	CC(C)O	CC(C)O
124-10-7	CCCCCCCCCCCCCC(=O)OC	CCCCCCCCCCCCCC(=O)OC
75-09-2	ClCCl	ClCCl
313973-37-4	C=C(C1CCCCC1)C(=O)CCC=C	C=C(C1CCCCC1)C(=O)CCC=C
DTXCID604846	[Cu+2].[Cu+2].[Cu+2].[Cu+2].CC([O-])=O.CC([O-])=O.[O-][As]=O.[O-][As]=O.[O-][As]=O.[O-][As]=O.[O-][As]=O.[O-][As]=O	CC(O)=O	[O-][As]=O.[Cu+2]
DTXCID7011939	[K+].[K+].[K+].[Fe+3].[C-]#N.[C-]#N.[C-]#N.[C-]#N.[C-]#N.[C-]#N	C#N	[K+].[Fe+3]
6440-58-0	CC1(C)C(=O)N(CO)C(=O)N1CO	CC1(C)C(=O)N(CO)C(=O)N1CO
1107-26-2	CC1CCCC(C)(C)C=1C=CC(C)=CC=CC(C)=CC=CC=C(C)C=CC=C(C)C=O	CC1CCCC(C)(C)C=1C=CC(C)=CC=CC(C)=CC=CC=C(C)C=CC=C(C)C=O
110-86-1	C1=CC=CC=N1	C1=CC=CC=N1
56-81-5	OC(CO)CO	OC(CO)CO
27311-52-0	Cl.Cl.NC1=CC(CC2C=C(N)C=CC=2O)=C(O)C=C1	NC1=CC(CC2C=C(N)C=CC=2O)=C(O)C=C1	Cl
1634-78-2	CCOC(=O)C(CC(=O)OCC)SP(=O)(OC)OC	CCOC(=O)C(CC(=O)OCC)SP(=O)(OC)OC
541-91-3	CC1CC(=O)CCCCCCCCCCCC1	CC1CC(=O)CCCCCCCCCCCC1
98-01-1	O=CC1=CC=CO1	O=CC1=CC=CO1
84-69-5	CC(C)COC(=O)C1=CC=CC=C1C(=O)OCC(C)C	CC(C)COC(=O)C1=CC=CC=C1C(=O)OCC(C)C
116-06-3	CNC(=O)ON=CC(C)(C)SC	CNC(=O)ON=CC(C)(C)SC
5307-14-2	NC1=CC(=C(N)C=C1)[N+]([O-])=O	NC1=CC(=C(N)C=C1)[N+]([O-])=O
139-05-9	[Na+].[O-]S(=O)(=O)NC1CCCCC1	OS(=O)(=O)NC1CCCCC1	[Na+]
2550-26-7	CC(=O)CCC1C=CC=CC=1	CC(=O)CCC1C=CC=CC=1
944-22-9	CCP(=S)(OCC)SC1C=CC=CC=1	CCP(=S)(OCC)SC1C=CC=CC=1
93-15-2	COC1C=CC(CC=C)=CC=1OC	COC1C=CC(CC=C)=CC=1OC
15972-60-8	COCN(C(=O)CCl)C1C(CC)=CC=CC=1CC	COCN(C(=O)CCl)C1C(CC)=CC=CC=1CC
135-88-6	C1=C(C=CC2C=CC=CC=21)NC1C=CC=CC=1	C1=C(C=CC2C=CC=CC=21)NC1C=CC=CC=1
DTXCID1029964	[Fe+2].[O-]C(=O)C(O)C(O)C(O)C(O)C(O)CO.[O-]C(=O)C(O)C(O)C(O)C(O)C(O)CO	OCC(O)C(O)C(O)C(O)C(O)C(O)=O	[Fe+2]
7585-39-9	OC1C2OC3OC(CO)C(OC4OC(CO)C(OC5OC(CO)C(OC6OC(CO)C(OC7OC(CO)C(OC8OC(CO)C(OC(OC2CO)C1O)C(O)C8O)C(O)C7O)C(O)C6O)C(O)C5O)C(O)C4O)C(O)C3O	OC1C2OC3OC(CO)C(OC4OC(CO)C(OC5OC(CO)C(OC6OC(CO)C(OC7OC(CO)C(OC8OC(CO)C(OC(OC2CO)C1O)C(O)C8O)C(O)C7O)C(O)C6O)C(O)C5O)C(O)C4O)C(O)C3O
DTXCID2024612	[Ca+2].[O-]C(=O)C1C=CC=CC=1.[O-]C(=O)C1C=CC=CC=1	OC(=O)C1C=CC=CC=1	[Ca+2]
62-74-8	[Na+].[O-]C(=O)CF	OC(=O)CF	[Na+]
123-86-4	CCCCOC(C)=O	CCCCOC(C)=O
84-66-2	CCOC(=O)C1C=CC=CC=1C(=O)OCC	CCOC(=O)C1C=CC=CC=1C(=O)OCC
120-83-2	OC1C=CC(Cl)=CC=1Cl	OC1C=CC(Cl)=CC=1Cl
110-91-8	C1COCCN1	C1COCCN1
91-60-1	SC1=CC2C=CC=CC=2C=C1	SC1=CC2C=CC=CC=2C=C1
3567-66-6	[Na+].[Na+].NC1C=C(C=C2C=C(C(N=NC3C=CC=CC=3)=C(O)C2=1)S([O-])(=O)=O)S([O-])(=O)=O	NC1=CC(=CC2=CC(=C(N=NC3C=CC=CC=3)C(O)=C21)S(O)(=O)=O)S(O)(=O)=O	[Na+]
31996-78-8	CCC12CC3CC1C2C3OC	CCC12CC3CC1C2C3OC
104-45-0	CCCC1=CC=C(C=C1)OC	CCCC1=CC=C(C=C1)OC
71-55-6	CC(Cl)(Cl)Cl	CC(Cl)(Cl)Cl
5836-10-02	CC(C)OC(=O)C(O)(C1C=CC(Cl)=CC=1)C1C=CC(Cl)=CC=1	CC(C)OC(=O)C(O)(C1C=CC(Cl)=CC=1)C1C=CC(Cl)=CC=1
107-06-2	ClCCCl	ClCCCl
64-19-7	CC(O)=O	CC(O)=O
39638-32-9	CC(C)(Cl)OC(C)(C)Cl	CC(C)(Cl)OC(C)(C)Cl
614-33-5	O=C(OC(COC(=O)C1C=CC=CC=1)COC(=O)C1C=CC=CC=1)C1C=CC=CC=1	O=C(OC(COC(=O)C1C=CC=CC=1)COC(=O)C1C=CC=CC=1)C1C=CC=CC=1
97-77-8	CCN(CC)C(=S)SSC(=S)N(CC)CC	CCN(CC)C(=S)SSC(=S)N(CC)CC
79-06-1	C=CC(N)=O	C=CC(N)=O
103-23-1	CCCCC(COC(=O)CCCCC(=O)OCC(CCCC)CC)CC	CCCCC(COC(=O)CCCCC(=O)OCC(CCCC)CC)CC
181258-89-9	CC(C)(CC)C1CCC(CC1)OCC	CC(C)(CC)C1CCC(CC1)OCC
6413-10-01	CCOC(=O)CC1(C)OCCO1	CCOC(=O)CC1(C)OCCO1
121-14-2	CC1=CC=C(C=C1[N+]([O-])=O)[N+]([O-])=O	CC1=CC=C(C=C1[N+]([O-])=O)[N+]([O-])=O
101-86-0	CCCCCCC(C=O)=CC1C=CC=CC=1	CCCCCCC(C=O)=CC1C=CC=CC=1
58-56-0	Cl.CC1N=CC(CO)=C(CO)C=1O	CC1N=CC(CO)=C(CO)C=1O	Cl
80-26-2	CC1CCC(CC=1)C(C)(C)OC(C)=O	CC1CCC(CC=1)C(C)(C)OC(C)=O
89-80-5	CC(C)C1CCC(C)CC1=O	CC(C)C1CCC(C)CC1=O
31906-04-4	CC(C)(O)CCCC1CCC(CC=1)C=O	CC(C)(O)CCCC1CCC(CC=1)C=O
61693-43-4	Cl.NC1=C(Cl)C(O)=CC=C1Cl	NC1=C(Cl)C(O)=CC=C1Cl	Cl
130-89-2	Cl.COC1C=CC2N=CC=C(C(O)C3CC4CCN3CC4C=C)C=2C=1	COC1C=CC2N=CC=C(C(O)C3CC4CCN3CC4C=C)C=2C=1	Cl
554-35-8	CC(C)(C#N)OC1OC(CO)C(O)C(O)C1O	CC(C)(C#N)OC1OC(CO)C(O)C(O)C1O
1122-62-9	CC(=O)C1C=CC=CN=1	CC(=O)C1C=CC=CN=1
DTXCID807193	[Ca+2].[O-]C=O.[O-]C=O	OC=O	[Ca+2]
68391-30-0	[Cl-].C[N+](C)(C)C1=CC2C(N=NC3C=CC=CC=3OC)=C(O)C=CC=2C=C1	C[N+](C)(C)C1=CC2C(N=NC3C=CC=CC=3OC)=C(O)C=CC=2C=C1	[Cl-]
179911-08-1	CC1C=C(C=CC=1)N(CC)C(=O)CC	CC1C=C(C=CC=1)N(CC)C(=O)CC
74-83-9	CBr	CBr
107-13-1	C=CC#N	C=CC#N
81612-54-6	[O-][N+](=O)C1C=C(C=CC=1NCCO)OCC(O)CO	[O-][N+](=O)C1C=C(C=CC=1NCCO)OCC(O)CO
15087-24-8	CC1(C)C2CCC1(C)C(=O)C2=CC1C=CC=CC=1	CC1(C)C2CCC1(C)C(=O)C2=CC1C=CC=CC=1
111-46-6	OCCOCCO	OCCOCCO
69-72-7	OC1C=CC=CC=1C(O)=O	OC1C=CC=CC=1C(O)=O
75-07-0	CC=O	CC=O
105-60-2	O=C1CCCCCN1	O=C1CCCCCN1
122-42-9	CC(C)OC(=O)NC1C=CC=CC=1	CC(C)OC(=O)NC1C=CC=CC=1
123-51-3	CC(C)CCO	CC(C)CCO
298-00-0	COP(=S)(OC1C=CC(=CC=1)[N+]([O-])=O)OC	COP(=S)(OC1C=CC(=CC=1)[N+]([O-])=O)OC
95-14-7	C1=CC=CC2NN=NC=21	C1=CC=CC2NN=NC=21
43210-67-9	COC(=O)NC1NC2=CC(=CC=C2N=1)SC1C=CC=CC=1	COC(=O)NC1NC2=CC(=CC=C2N=1)SC1C=CC=CC=1
112-05-0	CCCCCCCCC(O)=O	CCCCCCCCC(O)=O
17026-81-2	CC(=O)NC1=CC(N)=C(C=C1)OCC	CC(=O)NC1=CC(N)=C(C=C1)OCC
112-45-8	C=CCCCCCCCCC=O	C=CCCCCCCCCC=O
120-51-4	O=C(OCC1C=CC=CC=1)C1C=CC=CC=1	O=C(OCC1C=CC=CC=1)C1C=CC=CC=1
96-09-3	C1OC1C1C=CC=CC=1	C1OC1C1C=CC=CC=1
121-69-7	CN(C)C1C=CC=CC=1	CN(C)C1C=CC=CC=1
591-27-5	NC1C=C(O)C=CC=1	NC1C=C(O)C=CC=1
21835-01-8	CCC1CCC(=O)C=1O	CCC1CCC(=O)C1=O
70161-44-3	[Na+].[O-]C(=O)CNCO	OCNCC(O)=O	[Na+]
831-52-7	[Na+].NC1C=C(C=C(C=1[O-])[N+]([O-])=O)[N+]([O-])=O	NC1C=C(C=C(C=1O)[N+]([O-])=O)[N+]([O-])=O	[Na+]
67663-01-8	CC1CC(=O)OC1CCCCCC	CC1CC(=O)OC1CCCCCC
DTXCID10225	[Cd+2].CC([O-])=O.CC([O-])=O	CC(O)=O	[Cd+2]
108-46-3	OC1=CC(O)=CC=C1	OC1=CC(O)=CC=C1
92952-81-3	[O-][N+](=O)C1=CC(O)=CC=C1NCCCO	[O-][N+](=O)C1=CC(O)=CC=C1NCCCO
43121-43-3	CC(C)(C)C(=O)C(OC1C=CC(Cl)=CC=1)N1C=NC=N1	CC(C)(C)C(=O)C(OC1C=CC(Cl)=CC=1)N1C=NC=N1
89-74-7	CC1=CC(C)=C(C=C1)C(C)=O	CC1=CC(C)=C(C=C1)C(C)=O
622-97-9	CC1=CC=C(C=C1)C=C	CC1=CC=C(C=C1)C=C
137-00-8	CC1N=CSC=1CCO	CC1N=CSC=1CCO
4403-90-1	[Na+].[Na+].CC1=CC(=C(C=C1)NC1=CC=C(NC2=CC=C(C)C=C2S([O-])(=O)=O)C2=C1C(=O)C1=CC=CC=C1C2=O)S([O-])(=O)=O	CC1C=C(C(=CC=1)NC1C=CC(NC2C=CC(C)=CC=2S(O)(=O)=O)=C2C=1C(=O)C1C=CC=CC=1C2=O)S(O)(=O)=O	[Na+]
616-38-6	COC(=O)OC	COC(=O)OC
546-80-5	CC(C)C12CC1C(C)C(=O)C2	CC(C)C12CC1C(C)C(=O)C2
107-86-8	CC(C)=CC=O	CC(C)=CC=O
78-11-5	[O-][N+](=O)OCC(CO[N+]([O-])=O)(CO[N+]([O-])=O)CO[N+]([O-])=O	[O-][N+](=O)OCC(CO[N+]([O-])=O)(CO[N+]([O-])=O)CO[N+]([O-])=O
929625-08-1	CC(CO)C1CCC(C)(C)C23CC(CC2)C(C)(C)C3=1	CC(CO)C1CCC(C)(C)C23CC(CC2)C(C)(C)C3=1
2784-94-3	CNC1C=CC(=CC=1[N+]([O-])=O)N(CCO)CCO	CNC1C=CC(=CC=1[N+]([O-])=O)N(CCO)CCO
1085-12-7	CCCCCCCOC(=O)C1C=CC(O)=CC=1	CCCCCCCOC(=O)C1C=CC(O)=CC=1
68391-32-2	[Cl-].C[N+](C)(C)C1C=C2C(N=NC3=CC(=C(N)C=C3)[N+]([O-])=O)=C(O)C=CC2=CC=1	C[N+](C)(C)C1=CC2C(N=NC3C=C(C(N)=CC=3)[N+]([O-])=O)=C(O)C=CC=2C=C1	[Cl-]
41372-08-1	O.O.O.CC(N)(CC1=CC(O)=C(O)C=C1)C(O)=O.CC(N)(CC1=CC(O)=C(O)C=C1)C(O)=O	CC(N)(CC1=CC(O)=C(O)C=C1)C(O)=O	O
111-14-8	CCCCCCC(O)=O	CCCCCCC(O)=O
DTXCID60236	[Ca+2].CC(O)C([O-])=O.CC(O)C([O-])=O	CC(O)C(O)=O	[Ca+2]
598-55-0	COC(N)=O	COC(N)=O
590-00-1	[K+].CC=CC=CC([O-])=O	CC=CC=CC(O)=O	[K+]
DTXCID607637	[Ba+2].CCCCCCCCCCCCCCCCCC([O-])=O.CCCCCCCCCCCCCCCCCC([O-])=O	CCCCCCCCCCCCCCCCCC(O)=O	[Ba+2]
100-97-0	C1N2CN3CN1CN(C2)C3	C1N2CN3CN1CN(C2)C3
56-72-4	CC1C2=CC=C(C=C2OC(=O)C=1Cl)OP(=S)(OCC)OCC	CC1C2=CC=C(C=C2OC(=O)C=1Cl)OP(=S)(OCC)OCC
74051-80-2	CC(CC1CC(O)=C(C(=O)C1)C(CCC)=NOCC)SCC	CC(CC1CC(=O)C(C(CCC)=NOCC)C(=O)C1)SCC
119-36-8	COC(=O)C1C=CC=CC=1O	COC(=O)C1C=CC=CC=1O
610-81-1	NC1C=CC(O)=CC=1[N+]([O-])=O	NC1C=CC(O)=CC=1[N+]([O-])=O
85-00-7	[Br-].[Br-].C1C[N+]2=CC=CC=C2C2C=CC=C[N+]=21	C1C[N+]2=CC=CC=C2C2C=CC=C[N+]=21	[Br-]
149-29-1	OC1OCC=C2OC(=O)C=C21	OC1OCC=C2OC(=O)C=C21
60207-90-1	CCCC1COC(CN2C=NC=N2)(O1)C1=CC=C(Cl)C=C1Cl	CCCC1COC(CN2C=NC=N2)(O1)C1=CC=C(Cl)C=C1Cl
77-53-2	CC1(C)C2CCC(C)C32CC1C(C)(O)CC3	CC1(C)C2CCC(C)C32CC1C(C)(O)CC3
134-20-3	COC(=O)C1C=CC=CC=1N	COC(=O)C1C=CC=CC=1N
203255-81-6	CC1=CC(CCCOP2OC3C(=CC(=CC=3C3=CC(=CC(=C3O2)C(C)(C)C)C(C)(C)C)C(C)(C)C)C(C)(C)C)=CC(=C1O)C(C)(C)C	CC1=CC(CCCOP2OC3C(=CC(=CC=3C3=CC(=CC(=C3O2)C(C)(C)C)C(C)(C)C)C(C)(C)C)C(C)(C)C)=CC(=C1O)C(C)(C)C
3891-59-6	CC(=O)OCC(OC(C)=O)C(OC(C)=O)C(OC(C)=O)C(C=O)OC(C)=O	CC(=O)OCC(OC(C)=O)C(OC(C)=O)C(OC(C)=O)C(C=O)OC(C)=O
868-85-9	COP(=O)OC	COP(=O)OC
1438-94-4	C(C1=CC=CO1)N1C=CC=C1	C(C1=CC=CO1)N1C=CC=C1
85-91-6	CNC1C=CC=CC=1C(=O)OC	CNC1C=CC=CC=1C(=O)OC
123-66-0	CCCCCC(=O)OCC	CCCCCC(=O)OCC
DTXCID6022501	O.[K+].[K+].[K+].[O-]C(=O)C(O)(CC([O-])=O)CC([O-])=O	OC(=O)C(O)(CC(O)=O)CC(O)=O	O.[K+]
DTXCID4027496	[Mn+2].[Mn+2].[Mn+2].[O-]C(=O)CC(O)(CC([O-])=O)C([O-])=O.[O-]C(=O)CC(O)(CC([O-])=O)C([O-])=O	OC(=O)C(O)(CC(O)=O)CC(O)=O	[Mn+2]
582-17-2	OC1C=C2C=C(O)C=CC2=CC=1	OC1C=C2C=C(O)C=CC2=CC=1
106-22-9	CC(CCO)CCC=C(C)C	CC(CCO)CCC=C(C)C
85-68-7	CCCCOC(=O)C1C=CC=CC=1C(=O)OCC1C=CC=CC=1	CCCCOC(=O)C1C=CC=CC=1C(=O)OCC1C=CC=CC=1
626-93-7	CCCCC(C)O	CCCCC(C)O
55406-53-6	CCCCNC(=O)OCC#CI	CCCCNC(=O)OCC#CI
16752-77-5	CC(=NOC(=O)NC)SC	CC(=NOC(=O)NC)SC
81892-72-0	NC1=CC(N)=C(C=C1)OCCCOC1C=CC(N)=CC=1N	NC1=CC(N)=C(C=C1)OCCCOC1C=CC(N)=CC=1N
756-79-6	CP(=O)(OC)OC	CP(=O)(OC)OC
108-32-7	CC1COC(=O)O1	CC1COC(=O)O1
58-95-7	CC(C)CCCC(C)CCCC(C)CCCC1(C)CCC2=C(O1)C(C)=C(C)C(OC(C)=O)=C2C	CC(C)CCCC(C)CCCC(C)CCCC1(C)CCC2=C(O1)C(C)=C(C)C(OC(C)=O)=C2C
95-65-8	CC1C=C(O)C=CC=1C	CC1C=C(O)C=CC=1C
924-42-5	C=CC(=O)NCO	C=CC(=O)NCO
915-67-3	[Na+].[Na+].[Na+].[O-]S(=O)(=O)C1=CC2C=C(C=CC=2C(N=NC2=CC=C(C3C=CC=CC=32)S([O-])(=O)=O)=C1O)S([O-])(=O)=O	OC1C(=CC2C=C(C=CC=2C=1N=NC1=CC=C(C2=CC=CC=C21)S(O)(=O)=O)S(O)(=O)=O)S(O)(=O)=O	[Na+]
DTXCID2029745	[Na+].[Na+].[Na+].[Na+].[Zr+4].CC([O-])C([O-])=O.CC([O-])C([O-])=O.CC([O-])C([O-])=O.CC([O-])C([O-])=O	CC(O)C(O)=O	[Na+].[Zr+4]
576-26-1	CC1C=CC=C(C)C=1O	CC1C=CC=C(C)C=1O
138-86-3	CC1CCC(CC=1)C(C)=C	CC1CCC(CC=1)C(C)=C
79-08-3	OC(=O)CBr	OC(=O)CBr
1222-05-5	CC1(C)C(C)C(C)(C)C2C=C3COCC(C)C3=CC1=2	CC1(C)C(C)C(C)(C)C2C=C3COCC(C)C3=CC1=2
106-46-7	ClC1C=CC(Cl)=CC=1	ClC1C=CC(Cl)=CC=1
15356-70-4	CC(C)C1CCC(C)CC1O	CC(C)C1CCC(C)CC1O
DTXCID507769	[Co+2].CCCCCCCCC=CCCCCCCCC([O-])=O.CCCCCCCCC=CCCCCCCCC([O-])=O	CCCCCCCCC=CCCCCCCCC(O)=O	[Co+2]
52-90-4	NC(CS)C(O)=O	NC(CS)C(O)=O
DTXCID9024693	[Mg+2].[O-]C(=O)C1C=CC=CC=1.[O-]C(=O)C1C=CC=CC=1	OC(=O)C1C=CC=CC=1	[Mg+2]
319002-92-1	CC(OC(C)(C)CC)C(=O)OCCC	CC(OC(C)(C)CC)C(=O)OCCC
88-04-0	CC1C=C(O)C=C(C)C=1Cl	CC1C=C(O)C=C(C)C=1Cl
5036-02-02	C1C(N=C2SCCN21)C1C=CC=CC=1	C1C(N=C2SCCN21)C1C=CC=CC=1
33089-61-1	CN(C=NC1=CC=C(C)C=C1C)C=NC1=CC=C(C)C=C1C	CN(C=NC1=CC=C(C)C=C1C)C=NC1=CC=C(C)C=C1C
63314-79-4	CC1CC=CCCCCCCCCCC(=O)C1	CC1CC=CCCCCCCCCCC(=O)C1
82657-04-3	CC1(C)C(C1C=C(Cl)C(F)(F)F)C(=O)OCC1C=CC=C(C2C=CC=CC=2)C=1C	CC1(C)C(C1C=C(Cl)C(F)(F)F)C(=O)OCC1C=CC=C(C2C=CC=CC=2)C=1C
107-88-0	CC(O)CCO	CC(O)CCO
DTXCID2029907	[Cr+3].[O-][N+]([O-])=O.[O-]C(=O)C=CC([O-])=O	OC(=O)C=CC(O)=O	[O-][N+](=O)[O-].[Cr+3]
298-81-7	COC1C2OC=CC=2C=C2C=CC(=O)OC2=1	COC1C2OC=CC=2C=C2C=CC(=O)OC2=1
94-75-7	OC(=O)COC1C=CC(Cl)=CC=1Cl	OC(=O)COC1C=CC(Cl)=CC=1Cl
112-39-0	CCCCCCCCCCCCCCCC(=O)OC	CCCCCCCCCCCCCCCC(=O)OC
76902-90-4	[Cl-].C[N+]12CN3CN(C1)CN(C2)C3	C[N+]12CN3CN(C1)CN(C2)C3	[Cl-]
120-72-9	C1=CNC2=CC=CC=C21	C1=CNC2=CC=CC=C21
98-73-7	CC(C)(C)C1C=CC(=CC=1)C(O)=O	CC(C)(C)C1C=CC(=CC=1)C(O)=O
111-62-6	CCCCCCCCC=CCCCCCCCC(=O)OCC	CCCCCCCCC=CCCCCCCCC(=O)OCC
2363-88-4	CCCCCC=CC=CC=O	CCCCCC=CC=CC=O
DTXCID603895	[Ba+2].[C-]#N.[C-]#N	C#N	[Ba+2]
2312-35-8	CC(C)(C)C1=CC=C(C=C1)OC1CCCCC1OS(=O)OCC#C	CC(C)(C)C1=CC=C(C=C1)OC1CCCCC1OS(=O)OCC#C
91-57-6	CC1=CC2=CC=CC=C2C=C1	CC1=CC2=CC=CC=C2C=C1
108-91-8	NC1CCCCC1	NC1CCCCC1
DTXCID207097	[Mg+2].CC([O-])=O.CC([O-])=O	CC(O)=O	[Mg+2]
7200-25-1	NC(=N)NCCCC(N)C(O)=O	NC(=N)NCCCC(N)C(O)=O
112-53-8	CCCCCCCCCCCCO	CCCCCCCCCCCCO
62476-59-9	[Na+].[O-]C(=O)C1C=C(C=CC=1[N+]([O-])=O)OC1C=CC(=CC=1Cl)C(F)(F)F	[O-][N+](=O)C1C=CC(=CC=1C(O)=O)OC1C=CC(=CC=1Cl)C(F)(F)F	[Na+]
112-03-8	[Cl-].CCCCCCCCCCCCCCCCCC[N+](C)(C)C	CCCCCCCCCCCCCCCCCC[N+](C)(C)C	[Cl-]
84-74-2	CCCCOC(=O)C1C=CC=CC=1C(=O)OCCCC	CCCCOC(=O)C1C=CC=CC=1C(=O)OCCCC
3567-69-9	[Na+].[Na+].[O-]S(=O)(=O)C1=CC=C(N=NC2C=C(C3C=CC=CC=3C=2O)S([O-])(=O)=O)C2C=CC=CC=21	OC1C2C=CC=CC=2C(=CC=1N=NC1=CC=C(C2=CC=CC=C21)S(O)(=O)=O)S(O)(=O)=O	[Na+]
134-03-2	[Na+].[O-]C1C(OC(=O)C=1O)C(O)CO	OCC(O)C1OC(=O)C(=O)C1O	[Na+]
23851-46-9	OC(=O)C(O)(C1C=CC(Cl)=CC=1)C1C=CC(Cl)=CC=1	OC(=O)C(O)(C1C=CC(Cl)=CC=1)C1C=CC(Cl)=CC=1
60-51-5	CNC(=O)CSP(=S)(OC)OC	CNC(=O)CSP(=S)(OC)OC
1596-84-5	CN(C)NC(=O)CCC(O)=O	CN(C)NC(=O)CCC(O)=O
101-05-3	ClC1=CC=CC=C1NC1N=C(Cl)N=C(Cl)N=1	ClC1=CC=CC=C1NC1N=C(Cl)N=C(Cl)N=1
55589-62-3	[K+].CC1=CC(=O)[N-]S(=O)(=O)O1	CC1=CC(=O)NS(=O)(=O)O1	[K+]
DTXCID707788	NC(N)=O.NC(N)=O.OS(O)(=O)=O	NC(N)=O	OS(=O)(=O)O
97-85-8	CC(C)C(=O)OCC(C)C	CC(C)C(=O)OCC(C)C
53956-04-0	[NH4+].CC1(C)C2CCC3(C)C(C(=O)C=C4C5CC(C)(CCC5(C)CCC34C)C([O-])=O)C2(C)CCC1OC1OC(C(O)C(O)C1OC1OC(C(O)C(O)C1O)C(O)=O)C(O)=O	CC1(C)C2CCC3(C)C(C(=O)C=C4C5CC(C)(CCC5(C)CCC34C)C(O)=O)C2(C)CCC1OC1OC(C(O)C(O)C1OC1OC(C(O)C(O)C1O)C(O)=O)C(O)=O	[NH4+]
58-33-3	Cl.CN(C)C(C)CN1C2=CC=CC=C2SC2C=CC=CC1=2	CN(C)C(C)CN1C2=CC=CC=C2SC2C=CC=CC1=2	Cl
302-84-1	NC(CO)C(O)=O	NC(CO)C(O)=O
50-99-7	OCC(O)C(O)C(O)C(O)C=O	OCC(O)C(O)C(O)C(O)C=O
DTXCID70130	[Ba+2].CC([O-])=O.CC([O-])=O	CC(O)=O	[Ba+2]
103-45-7	CC(=O)OCCC1C=CC=CC=1	CC(=O)OCCC1C=CC=CC=1
123-31-9	OC1C=CC(O)=CC=1	OC1C=CC(O)=CC=1
79-14-1	OCC(O)=O	OCC(O)=O
2416-94-6	CC1C=CC(C)=C(O)C=1C	CC1C=CC(C)=C(O)C=1C
68391-31-1	[Cl-].CC1=NN(C(=O)C1N=NC1=CC(=CC=C1)[N+](C)(C)C)C1C=CC=CC=1	CC1=NN(C(=O)C1N=NC1=CC(=CC=C1)[N+](C)(C)C)C1C=CC=CC=1	[Cl-]
124071-42-7	C=CCCCCCCCC=CCC#N	C=CCCCCCCCC=CCC#N
50626-02-3	CCOC(=O)C1C=COC=1C1C=CC=CC=1	CCOC(=O)C1C=COC=1C1C=CC=CC=1
56425-91-3	CC(C)C(O)(C1C=NC=NC=1)C1C=CC(=CC=1)OC(F)(F)F	CC(C)C(O)(C1C=NC=NC=1)C1C=CC(=CC=1)OC(F)(F)F
503-74-2	CC(C)CC(O)=O	CC(C)CC(O)=O
108-90-7	ClC1C=CC=CC=1	ClC1C=CC=CC=1
32210-23-4	CC(=O)OC1CCC(CC1)C(C)(C)C	CC(=O)OC1CCC(CC1)C(C)(C)C
83-32-9	C1CC2=CC=CC3=CC=CC1=C23	C1CC2=CC=CC3=CC=CC1=C23
54381-16-7	NC1=CC=C(C=C1)N(CCO)CCO.OS(O)(=O)=O	NC1=CC=C(C=C1)N(CCO)CCO	OS(=O)(=O)O
DTXCID10926	[Ni+2].CC([O-])=O.CC([O-])=O	CC(O)=O	[Ni+2]
DTXCID1014909	[Na+].CC(O)=O.CC([O-])=O	CC(O)=O	CC(=O)[O-].[Na+]
110-40-7	CCOC(=O)CCCCCCCCC(=O)OCC	CCOC(=O)CCCCCCCCC(=O)OCC
298-04-4	CCSCCSP(=S)(OCC)OCC	CCSCCSP(=S)(OCC)OCC
28219-61-6	CC1=CCC(CC=C(CO)CC)C1(C)C	CC1=CCC(CC=C(CO)CC)C1(C)C
DTXCID2029957	O.O.O.[K+].[K+].[O-]C([O-])=O	OC(O)=O	O.[K+]
97-88-1	CC(=C)C(=O)OCCCC	CC(=C)C(=O)OCCCC
67-72-1	ClC(Cl)(Cl)C(Cl)(Cl)Cl	ClC(Cl)(Cl)C(Cl)(Cl)Cl
DTXCID202521	CC(C)CCCCCCOC(=O)C1C=CC=CC=1C(=O)OCCCCCCC(C)C	CC(C)CCCCCCOC(=O)C1C=CC=CC=1C(=O)OCCCCCCC(C)C
1910-42-5	[Cl-].[Cl-].C[N+]1C=CC(=CC=1)C1C=C[N+](C)=CC=1	C[N+]1C=CC(=CC=1)C1C=C[N+](C)=CC=1	[Cl-]
104-93-8	CC1C=CC(=CC=1)OC	CC1C=CC(=CC=1)OC
570-24-1	CC1=CC=CC(=C1N)[N+]([O-])=O	CC1=CC=CC(=C1N)[N+]([O-])=O
7681-93-8	CC1CC=CC=CC=CC=CC(CC2OC(O)(CC(O)C2C(O)=O)CC(O)CC2OC2C=CC(=O)O1)OC1OC(C)C(O)C(N)C1O	CC1CC=CC=CC=CC=CC(CC2OC(O)(CC(O)C2C(O)=O)CC(O)CC2OC2C=CC(=O)O1)OC1OC(C)C(O)C(N)C1O
99-76-3	COC(=O)C1C=CC(O)=CC=1	COC(=O)C1C=CC(O)=CC=1
DTXCID109760	CCCCCCCCCCCCCCC1C(=O)OC1=CCCCCCCCCCCCCCC	CCCCCCCCCCCCCCC1C(=O)OC1=CCCCCCCCCCCCCCC
142-47-2	[Na+].NC(CCC(O)=O)C([O-])=O	NC(CCC(O)=O)C(O)=O	[Na+]
DTXCID9020611	CC(C)CC(NC(=O)C(NC(=O)C(C)NC(=O)C(N)CC1C=CC=CC=1)C(C)CC)C(O)=O	CC(C)CC(NC(=O)C(NC(=O)C(C)NC(=O)C(N)CC1C=CC=CC=1)C(C)CC)C(O)=O
4691-65-0	[Na+].[Na+].[O-]P([O-])(=O)OCC1OC(C(O)C1O)N1C=NC2=C1NC=NC2=O	OC1C(OC(COP(O)(O)=O)C1O)N1C=NC2=C1NC=NC2=O	[Na+]
2244-16-8	CC1=CCC(CC1=O)C(C)=C	CC1=CCC(CC1=O)C(C)=C
14528-51-9	COC1=CC2C(C=C1)=NC=CC=2CC1CC2CCN1CC2C=C	COC1=CC2C(C=C1)=NC=CC=2CC1CC2CCN1CC2C=C
57-66-9	CCCN(CCC)S(=O)(=O)C1C=CC(=CC=1)C(O)=O	CCCN(CCC)S(=O)(=O)C1C=CC(=CC=1)C(O)=O
DTXCID009630	[PbH2+2].CCCCCCCCCCCCCCCCCC([O-])=O.CCCCCCCCCCCCCCCCCC([O-])=O	CCCCCCCCCCCCCCCCCC(O)=O	[PbH2+2]
2550-52-9	O=C1CCCCCCCCCCCCCCC1	O=C1CCCCCCCCCCCCCCC1
2563-07-07	CC1C=CC(O)=C(C=1)OCC	CC1C=CC(O)=C(C=1)OCC
91-20-3	C1=CC=CC2C=CC=CC=21	C1=CC=CC2C=CC=CC=21
95962-14-4	CC1CCC(CC=1)C(C)CC1CCCC1=O	CC1CCC(CC=1)C(C)CC1CCCC1=O
64019-03-0	OC(=O)C1=CC2=C(C=C1)N=C1C=CC=CN1C2=O	OC(=O)C1=CC2=C(C=C1)N=C1C=CC=CN1C2=O
122760-84-3	CC1C2CC3CC1CC(C2O)C3=C	CC1C2CC3CC1CC(C2O)C3=C
38223-29-9	O=C1CCCOC(=O)CCCCCCCCCC1	O=C1CCCOC(=O)CCCCCCCCCC1
100-42-5	C=CC1C=CC=CC=1	C=CC1C=CC=CC=1
107-15-3	NCCN	NCCN
109-21-7	CCCC(=O)OCCCC	CCCC(=O)OCCCC
61197-09-9	CC1OC=CC=1SSCCC	CC1OC=CC=1SSCCC
DTXCID1030280	[NH4+].[NH4+].[NH4+].[NH4+].[Fe+2].[C-]#N.[C-]#N.[C-]#N.[C-]#N.[C-]#N.[C-]#N	C#N	[NH4+].[Fe+2]
886-50-0	CCNC1N=C(NC(C)(C)C)N=C(N=1)SC	CCNC1N=C(NC(C)(C)C)N=C(N=1)SC
108-60-1	CC(CCl)OC(C)CCl	CC(CCl)OC(C)CCl
133-37-9	OC(=O)C(O)C(O)C(O)=O	OC(=O)C(O)C(O)C(O)=O
87-29-6	NC1C=CC=CC=1C(=O)OCC=CC1C=CC=CC=1	NC1C=CC=CC=1C(=O)OCC=CC1C=CC=CC=1
85264-33-1	CC1=CC(C)=NN1CO	CC1=CC(C)=NN1CO
4602-84-0	CC(C)=CCCC(C)=CCCC(C)=CCO	CC(C)=CCCC(C)=CCCC(C)=CCO
4674-50-4	CC(=C)C1CC2(C)C(C)CC(=O)C=C2CC1	CC(=C)C1CC2(C)C(C)CC(=O)C=C2CC1
103577-45-3	CC1=C(C=CN=C1CS(=O)C1NC2C=CC=CC=2N=1)OCC(F)(F)F	CC1=C(C=CN=C1CS(=O)C1NC2C=CC=CC=2N=1)OCC(F)(F)F
106-89-8	ClCC1CO1	ClCC1CO1
2051-78-7	CCCC(=O)OCC=C	CCCC(=O)OCC=C
134123-93-6	CCC1=CC=C(CC(C)(C)C#N)C=C1	CCC1=CC=C(CC(C)(C)C#N)C=C1
3100-36-5	O=C1CCCCCCCC=CCCCCCC1	O=C1CCCCCCCC=CCCCCCC1
69-65-8	OC(CO)C(O)C(O)C(O)CO	OC(CO)C(O)C(O)C(O)CO
66332-96-5	CC(C)OC1C=C(C=CC=1)NC(=O)C1C=CC=CC=1C(F)(F)F	CC(C)OC1C=C(C=CC=1)NC(=O)C1C=CC=CC=1C(F)(F)F
57775-29-8	CC(C)NCC(O)COC1=CC=CC2NC3=CC=CC=C3C1=2	CC(C)NCC(O)COC1=CC=CC2NC3=CC=CC=C3C1=2
25383-99-7	[Na+].CCCCCCCCCCCCCCCCCC(=O)OC(C)C(=O)OC(C)C([O-])=O	CCCCCCCCCCCCCCCCCC(=O)OC(C)C(=O)OC(C)C(O)=O	[Na+]
131766-73-9	CCCC1CC(C)(CCO1)OC(C)=O	CCCC1CC(C)(CCO1)OC(C)=O
104516-93-0	CCN(CCO)C1=CC(=C(C=C1)NCCO)[N+]([O-])=O	CCN(CCO)C1=CC(=C(C=C1)NCCO)[N+]([O-])=O
18472-87-2	[Na+].[Na+].[O-]C1C(Br)=C2OC3C(=CC(Br)=C([O-])C=3Br)C3(OC(=O)C4=C3C(Cl)=C(Cl)C(Cl)=C4Cl)C2=CC=1Br	OC1=C(Br)C2OC3C(=CC(Br)=C(O)C=3Br)C3(OC(=O)C4C3=C(Cl)C(Cl)=C(Cl)C=4Cl)C=2C=C1Br	[Na+]
103-50-4	C(OCC1C=CC=CC=1)C1C=CC=CC=1	C(OCC1C=CC=CC=1)C1C=CC=CC=1
103-84-4	CC(=O)NC1C=CC=CC=1	CC(=O)NC1C=CC=CC=1
541-02-6	C[Si]1(C)O[Si](C)(C)O[Si](C)(C)O[Si](C)(C)O[Si](C)(C)O1	C[Si]1(C)O[Si](C)(C)O[Si](C)(C)O[Si](C)(C)O[Si](C)(C)O1
108-29-2	CC1CCC(=O)O1	CC1CCC(=O)O1
108-88-3	CC1C=CC=CC=1	CC1C=CC=CC=1
115436-73-2	CCN(CCCNC(=O)CN1N=CC(=C1C1C=CC=CC=1)C1C=CC=CC=1)CC	CCN(CCCNC(=O)CN1N=CC(=C1C1C=CC=CC=1)C1C=CC=CC=1)CC
50-53-3	CN(C)CCCN1C2=CC=CC=C2SC2C=CC(Cl)=CC1=2	CN(C)CCCN1C2=CC=CC=C2SC2C=CC(Cl)=CC1=2
DTXCID5025079	[Ba+2].[O-]C(=O)C(O)C(O)C(O)C(O)CO.[O-]C(=O)C(O)C(O)C(O)C(O)CO	OCC(O)C(O)C(O)C(O)C(O)=O	[Ba+2]
DTXCID807279	[Mn+2].CC([O-])=O.CC([O-])=O	CC(O)=O	[Mn+2]
58-93-5	NS(=O)(=O)C1=CC2=C(C=C1Cl)NCNS2(=O)=O	NS(=O)(=O)C1=CC2=C(C=C1Cl)NCNS2(=O)=O
145650-60-8	CCOP(OC1=C(C=C(C=C1C)C(C)(C)C)C(C)(C)C)OC1=C(C=C(C=C1C)C(C)(C)C)C(C)(C)C	CCOP(OC1=C(C=C(C=C1C)C(C)(C)C)C(C)(C)C)OC1=C(C=C(C=C1C)C(C)(C)C)C(C)(C)C
75-05-8	CC#N	CC#N
120-47-8	CCOC(=O)C1C=CC(O)=CC=1	CCOC(=O)C1C=CC(O)=CC=1
104-21-2	CC(=O)OCC1=CC=C(C=C1)OC	CC(=O)OCC1=CC=C(C=C1)OC
36443-68-2	CC(C)(C)C1C=C(CCC(=O)OCCOCCOCCOC(=O)CCC2C=C(C)C(O)=C(C=2)C(C)(C)C)C=C(C)C=1O	CC(C)(C)C1C=C(CCC(=O)OCCOCCOCCOC(=O)CCC2C=C(C)C(O)=C(C=2)C(C)(C)C)C=C(C)C=1O
10543-57-4	CC(=O)N(CCN(C(C)=O)C(C)=O)C(C)=O	CC(=O)N(CCN(C(C)=O)C(C)=O)C(C)=O
516-06-3	CC(C)C(N)C(O)=O	CC(C)C(N)C(O)=O
13828-37-0	CC(C)C1CCC(CO)CC1	CC(C)C1CCC(CO)CC1
56-38-2	CCOP(=S)(OC1C=CC(=CC=1)[N+]([O-])=O)OCC	CCOP(=S)(OC1C=CC(=CC=1)[N+]([O-])=O)OCC
DTXCID204269	[K+].[Ag+].[C-]#N.[C-]#N	C#N	[K+].[Ag+]
860-22-0	[Na+].[Na+].[O-]S(=O)(=O)C1=CC2=C(C=C1)NC(=C1NC3C=CC(=CC=3C1=O)S([O-])(=O)=O)C2=O	OS(=O)(=O)C1=CC2=C(C=C1)NC(C1=NC3=CC=C(C=C3C1=O)S(O)(=O)=O)C2=O	[Na+]
107-92-6	CCCC(O)=O	CCCC(O)=O
55102-13-1	OC(=O)CC1NC(=O)C(CC2C=CC=CC=2)NC1=O	OC(=O)CC1NC(=O)C(CC2C=CC=CC=2)NC1=O
828-00-2	CC1OC(CC(C)O1)OC(C)=O	CC1OC(CC(C)O1)OC(C)=O
1646-88-4	CNC(=O)ON=CC(C)(C)S(C)(=O)=O	CNC(=O)ON=CC(C)(C)S(C)(=O)=O
DTXCID4021058	[Pb+4].CC([O-])=O.CC([O-])=O.CC([O-])=O.CC([O-])=O	CC(O)=O	[Pb+4]
107-22-2	O=CC=O	O=CC=O
68-04-2	[Na+].[Na+].[Na+].[O-]C(=O)C(O)(CC([O-])=O)CC([O-])=O	OC(=O)C(O)(CC(O)=O)CC(O)=O	[Na+]
545-06-2	N#CC(Cl)(Cl)Cl	N#CC(Cl)(Cl)Cl
1071-83-6	OC(=O)CNCP(O)(O)=O	OC(=O)CNCP(O)(O)=O
107-19-7	C#CCO	C#CCO
28664-35-9	CC1C(C)OC(=O)C=1O	CC1OC(=O)C(=O)C1C
81752-87-6	CC1(C)CCCC(=C)C1C(=O)OC	CC1(C)CCCC(=C)C1C(=O)OC
DTXCID1011521	O.O.O.[PbH2+2].CC([O-])=O.CC([O-])=O	CC(O)=O	O.[PbH2+2]
299-28-5	[Ca+2].[O-]C(=O)C(O)C(O)C(O)C(O)CO.[O-]C(=O)C(O)C(O)C(O)C(O)CO	OCC(O)C(O)C(O)C(O)C(O)=O	[Ca+2]
73-22-3	NC(CC1=CNC2C=CC=CC=21)C(O)=O	NC(CC1=CNC2C=CC=CC=21)C(O)=O
62406-73-9	CC1(C)COC2(CCCC2)OC1C(C)C	CC1(C)COC2(CCCC2)OC1C(C)C
15481-70-6	Cl.Cl.CC1C(N)=CC=CC=1N	CC1C(N)=CC=CC=1N	Cl
589-98-0	CCCCCC(O)CC	CCCCCC(O)CC
35691-65-7	N#CCCC(Br)(CBr)C#N	N#CCCC(Br)(CBr)C#N
84540-50-1	CC1=CC=C(N)C(Cl)=C1O	CC1=CC=C(N)C(Cl)=C1O
DTXCID101461	O.O.[Zn+2].CC([O-])=O.CC([O-])=O	CC(O)=O	O.[Zn+2]
57893-27-3	CC1(C)CCCC(C)(OC(C)=O)C21CCC(C)O2	CC1(C)CCCC(C)(OC(C)=O)C21CCC(C)O2
54957-02-7	CC(O)C(C)SC(C)C(C)S	CC(O)C(C)SC(C)C(C)S
140-67-0	COC1C=CC(CC=C)=CC=1	COC1C=CC(CC=C)=CC=1
128729-28-2	Cl.Cl.Cl.Cl.NC1C=CC(=CC=1)N(CC(O)CN(CCO)C1C=CC(N)=CC=1)CCO	NC1C=CC(=CC=1)N(CC(O)CN(CCO)C1C=CC(N)=CC=1)CCO	Cl
23135-22-0	CNC(=O)ON=C(SC)C(=O)N(C)C	CNC(=O)ON=C(SC)C(=O)N(C)C
DTXCID1024885	[Mg+2].CC[O-].CC[O-]	CCO	[Mg+2]
127-41-3	CC1=CCCC(C)(C)C1C=CC(C)=O	CC1=CCCC(C)(C)C1C=CC(C)=O
2425-06-01	O=C1C2CC=CCC2C(=O)N1SC(Cl)(Cl)C(Cl)Cl	O=C1C2CC=CCC2C(=O)N1SC(Cl)(Cl)C(Cl)Cl
77-79-2	O=S1(=O)CC=CC1	O=S1(=O)CC=CC1
87-41-2	O=C1OCC2C=CC=CC=21	O=C1OCC2C=CC=CC=21
93893-89-1	CC(CCC1C=CC=CC=1)=CC#N	CC(CCC1C=CC=CC=1)=CC#N
577-11-7	[Na+].CCC(COC(=O)CC(C(=O)OCC(CCCC)CC)S([O-])(=O)=O)CCCC	CCC(COC(=O)CC(C(=O)OCC(CCCC)CC)S(O)(=O)=O)CCCC	[Na+]
120-61-6	COC(=O)C1C=CC(=CC=1)C(=O)OC	COC(=O)C1C=CC(=CC=1)C(=O)OC
66841-25-6	CC1(C)C(C1C(=O)OC(C#N)C1C=CC=C(C=1)OC1C=CC=CC=1)C(Br)C(Br)(Br)Br	CC1(C)C(C1C(=O)OC(C#N)C1C=CC=C(C=1)OC1C=CC=CC=1)C(Br)C(Br)(Br)Br
135-02-4	COC1C=CC=CC=1C=O	COC1C=CC=CC=1C=O
25152-84-5	CCCCCC=CC=CC=O	CCCCCC=CC=CC=O
2611-82-7	[Na+].[Na+].[Na+].[O-]S(=O)(=O)C1=CC2C=CC(O)=C(N=NC3=CC=C(C4C=CC=CC=43)S([O-])(=O)=O)C=2C(=C1)S([O-])(=O)=O	OC1C=CC2C=C(C=C(C=2C=1N=NC1=CC=C(C2=CC=CC=C12)S(O)(=O)=O)S(O)(=O)=O)S(O)(=O)=O	[Na+]
58-08-2	CN1C(=O)C2=C(N=CN2C)N(C)C1=O	CN1C(=O)C2=C(N=CN2C)N(C)C1=O
DTXCID6030601	CC(C)CC(NC(=O)C(NC(=O)C(C)NC(=O)C(N)CC1C=CC=CC=1)C(C)CC)C(O)=O	CC(C)CC(NC(=O)C(NC(=O)C(C)NC(=O)C(N)CC1C=CC=CC=1)C(C)CC)C(O)=O
98-29-3	CC(C)(C)C1C=C(O)C(O)=CC=1	CC(C)(C)C1C=C(O)C(O)=CC=1
108-83-8	CC(C)CC(=O)CC(C)C	CC(C)CC(=O)CC(C)C
142-83-6	CC=CC=CC=O	CC=CC=CC=O
7173-51-5	[Cl-].C[N+](C)(CCCCCCCCCC)CCCCCCCCCC	C[N+](C)(CCCCCCCCCC)CCCCCCCCCC	[Cl-]
DTXCID5030371	[Zr+2].CCCCCCCC([O-])=O.CCCCCCCC([O-])=O	CCCCCCCC(O)=O	[Zr+2]
17804-35-2	CCCCNC(=O)N1C(NC(=O)OC)=NC2=CC=CC=C12	CCCCNC(=O)N1C(NC(=O)OC)=NC2=CC=CC=C12
50-00-0	C=O	C=O
333-41-5	CC1=CC(=NC(=N1)C(C)C)OP(=S)(OCC)OCC	CC1=CC(=NC(=N1)C(C)C)OP(=S)(OCC)OCC
36306-87-3	CCOC(=C)C1C(C)(C)CC(=O)CC1(C)C	CCOC(=C)C1C(C)(C)CC(=O)CC1(C)C
142-46-1	NC(=S)NNC(N)=S	NC(=S)NNC(N)=S
90-17-5	CC(=O)OC(C1C=CC=CC=1)C(Cl)(Cl)Cl	CC(=O)OC(C1C=CC=CC=1)C(Cl)(Cl)Cl
111-12-6	CCCCCC#CC(=O)OC	CCCCCC#CC(=O)OC
DTXCID4031647	[Ca+2].[O-]S(=O)(=O)NC1CCCCC1.[O-]S(=O)(=O)NC1CCCCC1	OS(=O)(=O)NC1CCCCC1	[Ca+2]
79-11-8	OC(=O)CCl	OC(=O)CCl
76-57-3	COC1=CC=C2CC3C4C=CC(O)C5OC1=C2C45CCN3C	COC1=CC=C2CC3C4C=CC(O)C5OC1=C2C45CCN3C
126-96-5	[Na+].CC(O)=O.CC([O-])=O	CC(O)=O	CC(=O)[O-].[Na+]
5550-12-09	[Na+].[Na+].NC1NC2=C(N=CN2C2OC(COP([O-])([O-])=O)C(O)C2O)C(=O)N=1	NC1NC2=C(N=CN2C2OC(COP(O)(O)=O)C(O)C2O)C(=O)N=1	[Na+]
20665-85-4	COC1=CC(=CC=C1OC(=O)C(C)C)C=O	COC1=CC(=CC=C1OC(=O)C(C)C)C=O
160219-76-1	C=CCNC1C=CC(N)=CC=1[N+]([O-])=O	C=CCNC1C=CC(N)=CC=1[N+]([O-])=O
206-44-0	C1=CC=C2C=CC=C3C2=C1C1=CC=CC=C31	C1=CC=C2C=CC=C3C2=C1C1=CC=CC=C31
123-95-5	CCCCCCCCCCCCCCCCCC(=O)OCCCC	CCCCCCCCCCCCCCCCCC(=O)OCCCC
DTXCID009216	[Co+2].CCC([O-])=O.CCC([O-])=O	CCC(O)=O	[Co+2]
111-87-5	CCCCCCCCO	CCCCCCCCO
104-55-2	O=CC=CC1C=CC=CC=1	O=CC=CC1C=CC=CC=1
DTXCID3033270	[Cu+2].CCCCCCCCC=CCCCCCCCC([O-])=O.CCCCCCCCC=CCCCCCCCC([O-])=O	CCCCCCCCC=CCCCCCCCC(O)=O	[Cu+2]
80693-00-1	CC(C)(C)C1=CC(C)=CC(=C1OP1OCC2(COP(OC3C(=CC(C)=CC=3C(C)(C)C)C(C)(C)C)OC2)CO1)C(C)(C)C	CC(C)(C)C1=CC(C)=CC(=C1OP1OCC2(COP(OC3C(=CC(C)=CC=3C(C)(C)C)C(C)(C)C)OC2)CO1)C(C)(C)C
29539-03-5	OC1=CC2CCNC=2C=C1O	OC1=CC2CCNC=2C=C1O
59820-63-2	CNC1C=C(C=CC=1[N+]([O-])=O)OCCO	CNC1C=C(C=CC=1[N+]([O-])=O)OCCO
647828-16-8	CC1C(C)(C)C2CCCC3OC(C)(C)CC23C1(C)C	CC1C(C)(C)C2CCCC3OC(C)(C)CC23C1(C)C
1603-02-7	NC1N=C(N)C(N)=C(N=1)OS(O)(=O)=O	NC1N=C(N)C(N)=C(N=1)OS(O)(=O)=O
59-67-6	OC(=O)C1C=NC=CC=1	OC(=O)C1C=NC=CC=1
109-94-4	CCOC=O	CCOC=O
111-17-1	OC(=O)CCSCCC(O)=O	OC(=O)CCSCCC(O)=O
69486-14-2	CC=C1CC2CC1C1CCC(=O)OC12	CC=C1CC2CC1C1CCC(=O)OC12
745047-53-4	COC1C=C(C=CC=1CNC(=O)C(=O)NCCC1C=CC=CN=1)OC	COC1C=C(C=CC=1CNC(=O)C(=O)NCCC1C=CC=CN=1)OC
5146-66-7	CC(C)=CCCC(C)=CC#N	CC(C)=CCCC(C)=CC#N
113-48-4	CCC(CN1C(=O)C2C(C3CC2C=C3)C1=O)CCCC	CCC(CN1C(=O)C2C(C3CC2C=C3)C1=O)CCCC
103-36-6	CCOC(=O)C=CC1C=CC=CC=1	CCOC(=O)C=CC1C=CC=CC=1
107898-54-4	CC(O)C(C)(C)C=CC1CC=C(C)C1(C)C	CC(O)C(C)(C)C=CC1CC=C(C)C1(C)C
1076-97-7	OC(=O)C1CCC(CC1)C(O)=O	OC(=O)C1CCC(CC1)C(O)=O
98-95-3	[O-][N+](=O)C1C=CC=CC=1	[O-][N+](=O)C1C=CC=CC=1
134701-20-5	CCCCCCCCCCCCCCC(C)C1C=C(C)C=C(C)C=1O	CCCCCCCCCCCCCCC(C)C1C=C(C)C=C(C)C=1O
1777-82-8	OCC1C=CC(Cl)=CC=1Cl	OCC1C=CC(Cl)=CC=1Cl
55-38-9	CC1C=C(C=CC=1SC)OP(=S)(OC)OC	CC1C=C(C=CC=1SC)OP(=S)(OC)OC
DTXCID2022123	[Hg+2].CC([O-])=O.CC([O-])=O	CC(O)=O	[Hg+2]
10265-92-6	COP(N)(=O)SC	COP(N)(=O)SC
1260-17-9	CC1C(=C(O)C=C2C=1C(=O)C1C(C2=O)=C(O)C(O)=C(C2OC(CO)C(O)C(O)C2O)C=1O)C(O)=O	CC1C(=C(O)C=C2C=1C(=O)C1C(C2=O)=C(O)C(O)=C(C2OC(CO)C(O)C(O)C2O)C=1O)C(O)=O
24307-26-4	[Cl-].C[N+]1(C)CCCCC1	C[N+]1(C)CCCCC1	[Cl-]
7177-48-2	O.O.O.CC1(C)SC2C(NC(=O)C(N)C3C=CC=CC=3)C(=O)N2C1C(O)=O	CC1(C)SC2C(NC(=O)C(N)C3C=CC=CC=3)C(=O)N2C1C(O)=O	O
25634-93-9	CC(CO)CCCC1C=CC=CC=1	CC(CO)CCCC1C=CC=CC=1
101-48-4	COC(CC1C=CC=CC=1)OC	COC(CC1C=CC=CC=1)OC
104-76-7	CCCCC(CO)CC	CCCCC(CO)CC
2432-99-7	NCCCCCCCCCCC(O)=O	NCCCCCCCCCCC(O)=O
22839-47-0	COC(=O)C(CC1C=CC=CC=1)NC(=O)C(N)CC(O)=O	COC(=O)C(CC1C=CC=CC=1)NC(=O)C(N)CC(O)=O
2082-79-3	CCCCCCCCCCCCCCCCCCOC(=O)CCC1C=C(C(O)=C(C=1)C(C)(C)C)C(C)(C)C	CCCCCCCCCCCCCCCCCCOC(=O)CCC1C=C(C(O)=C(C=1)C(C)(C)C)C(C)(C)C
117-84-0	CCCCCCCCOC(=O)C1C=CC=CC=1C(=O)OCCCCCCCC	CCCCCCCCOC(=O)C1C=CC=CC=1C(=O)OCCCCCCCC
78-48-8	CCCCSP(=O)(SCCCC)SCCCC	CCCCSP(=O)(SCCCC)SCCCC
DTXCID704332	[Tl+].[Tl+].[O-]C([O-])=O	OC(O)=O	[Tl+]
118-92-3	NC1=CC=CC=C1C(O)=O	NC1=CC=CC=C1C(O)=O
532-32-1	[Na+].[O-]C(=O)C1C=CC=CC=1	OC(=O)C1C=CC=CC=1	[Na+]
119-84-6	O=C1CCC2=CC=CC=C2O1	O=C1CCC2=CC=CC=C2O1
20702-77-6	CC1OC(OC2C(OC(CO)C(O)C2O)OC2=CC(O)=C(C(=O)CCC3C=CC(OC)=C(O)C=3)C(O)=C2)C(O)C(O)C1O	CC1OC(OC2C(OC(CO)C(O)C2O)OC2=CC(O)=C(C(=O)CCC3C=CC(OC)=C(O)C=3)C(O)=C2)C(O)C(O)C1O
106-72-9	CC(CCC=C(C)C)C=O	CC(CCC=C(C)C)C=O
DTXCID0016794	[Na+].[Na+].[Fe+3].[C-]#N.[C-]#N.[C-]#N.[C-]#N.[C-]#N.[N-]=O	C#N	[N-]=O.[Na+].[Fe+3]
120-55-8	O=C(OCCOCCOC(=O)C1=CC=CC=C1)C1=CC=CC=C1	O=C(OCCOCCOC(=O)C1=CC=CC=C1)C1=CC=CC=C1
36653-82-4	CCCCCCCCCCCCCCCCO	CCCCCCCCCCCCCCCCO
52793-97-2	CC1(C)C2CCC1(C)C(=O)C2=CC1C=CC(=CC=1)[N+](C)(C)C.COS([O-])(=O)=O	CC1(C)C2CCC1(C)C(=O)C2=CC1C=CC(=CC=1)[N+](C)(C)C	COS(=O)(=O)[O-]
2809-21-4	CC(O)(P(O)(O)=O)P(O)(O)=O	CC(O)(P(O)(O)=O)P(O)(O)=O
122-20-3	CC(O)CN(CC(C)O)CC(C)O	CC(O)CN(CC(C)O)CC(C)O
18479-58-8	CC(CCCC(C)(C)O)C=C	CC(CCCC(C)(C)O)C=C
2475-45-8	NC1C=CC(N)=C2C=1C(=O)C1=C(C2=O)C(N)=CC=C1N	NC1C=CC(N)=C2C=1C(=O)C1=C(C2=O)C(N)=CC=C1N
30560-19-1	COP(=O)(NC(C)=O)SC	COP(=O)(NC(C)=O)SC
84-72-0	CCOC(=O)COC(=O)C1C=CC=CC=1C(=O)OCC	CCOC(=O)COC(=O)C1C=CC=CC=1C(=O)OCC
108-45-2	NC1=CC(N)=CC=C1	NC1=CC(N)=CC=C1
122-99-6	OCCOC1C=CC=CC=1	OCCOC1C=CC=CC=1
135861-56-2	CC1C=CC(=CC=1C)C1OCC2OC(OC(C2O1)C(O)CO)C1=CC(C)=C(C)C=C1	CC1C=CC(=CC=1C)C1OCC2OC(OC(C2O1)C(O)CO)C1=CC(C)=C(C)C=C1
732-11-6	COP(=S)(OC)SCN1C(=O)C2=CC=CC=C2C1=O	COP(=S)(OC)SCN1C(=O)C2=CC=CC=C2C1=O
38260-01-4	Cl.Cl.NCCNCCNCCN	NCCNCCNCCN	Cl
83-56-7	OC1C=CC=C2C=1C=CC=C2O	OC1C=CC=C2C=1C=CC=C2O
101-84-8	C1=CC=CC=C1OC1C=CC=CC=1	C1=CC=CC=C1OC1C=CC=CC=1
1694-09-3	[Na+].CN(C)C1C=CC(=CC=1)C(C1C=CC(=CC=1)N(CC1=CC(=CC=C1)S([O-])(=O)=O)CC)=C1C=CC(C=C1)=[N+](CC1=CC(=CC=C1)S([O-])(=O)=O)CC	CN(C)C1C=CC(=CC=1)C(C1C=CC(=CC=1)N(CC1C=C(C=CC=1)S(O)(=O)=O)CC)=C1C=CC(C=C1)=[N+](CC1C=C(C=CC=1)S(O)(=O)=O)CC	[Na+]
5989-54-8	CC1CCC(CC=1)C(C)=C	CC1CCC(CC=1)C(C)=C
90-43-7	OC1C=CC=CC=1C1C=CC=CC=1	OC1C=CC=CC=1C1C=CC=CC=1
60-12-8	OCCC1C=CC=CC=1	OCCC1C=CC=CC=1
102-71-6	OCCN(CCO)CCO	OCCN(CCO)CCO
97-53-0	COC1=CC(CC=C)=CC=C1O	COC1=CC(CC=C)=CC=C1O
92623-83-1	CC1=C(C(=O)C2C=CC(=CC=2)OC)C2C=CC=CC=2N1CCN1CCOCC1	CC1=C(C(=O)C2C=CC(=CC=2)OC)C2C=CC=CC=2N1CCN1CCOCC1
104864-90-6	CC1=CCC(C(=C)CC(C)CO)C1(C)C	CC1=CCC(C(=C)CC(C)CO)C1(C)C
99-50-3	OC1C=C(C=CC=1O)C(O)=O	OC1C=C(C=CC=1O)C(O)=O
118-74-1	ClC1C(Cl)=C(Cl)C(Cl)=C(Cl)C=1Cl	ClC1C(Cl)=C(Cl)C(Cl)=C(Cl)C=1Cl
112-80-1	CCCCCCCCC=CCCCCCCCC(O)=O	CCCCCCCCC=CCCCCCCCC(O)=O
DTXCID0026963	[Fe+2].[C-]#N.[C-]#N.[C-]#N.[C-]#N.[C-]#N.N#[O+]	C#N	N#[O+].[Fe+2]
137-66-6	CCCCCCCCCCCCCCCC(=O)OCC(O)C1OC(=O)C(O)=C1O	CCCCCCCCCCCCCCCC(=O)OCC(O)C1OC(=O)C(=O)C1O
99-57-0	NC1C=C(C=CC=1O)[N+]([O-])=O	NC1C=C(C=CC=1O)[N+]([O-])=O
50-69-1	OCC(O)C(O)C(O)C=O	OCC(O)C(O)C(O)C=O
DTXCID8014778	[Cu+2].CCCCCCCC([O-])=O.CCCCCCCC([O-])=O	CCCCCCCC(O)=O	[Cu+2]
108-39-4	CC1=CC(O)=CC=C1	CC1=CC(O)=CC=C1
1838-19-3	CCCCCCCCC=CCCCCCCCCN	CCCCCCCCC=CCCCCCCCCN
51566-62-2	CC(CC#N)CCC=C(C)C	CC(CC#N)CCC=C(C)C
149-30-4	S=C1NC2C=CC=CC=2S1	S=C1NC2C=CC=CC=2S1
